# Supplementary material for: Germline AGO2 mutations impair RNA interference and human neurological development
Source: Nat Commun. 2020 Nov 16;11:5797. doi: 10.1038/s41467-020-19572-5 (PMC7670403; doi:10.1038/s41467-020-19572-5)
Supplement: Supplementary file 5 — Supplementary Data 1 [file 41467_2020_19572_MOESM5_ESM.xlsx]

## Sheet: Table S1
Supplementary Data 1. Clinical characteristics of individuals with AGO2 mutations
case	case 1	case 2	case 3	case 4	case 5	case 6	case 7	case 8	case 9	case 10	case 11	case 12	case 13	case 14	case 15	case 16	case 17	case 18	case 19	case 20	case 21
AGO2 mutation mRNA	p.Phe182del	p.Leu192Pro	p.Leu192Pro	p.Gly201Cys	p.Gly201Val	p.Gly201Val	p.His203Gln	p.Thr357Met	p.Thr357Met	p.Thr357Met	p.Thr357Met	p.Met364Thr	p.Met364Thr	p.Ala367Pro	p.Gly573Ser	p.Gly733Arg	p.Cys751Tyr (twin)	p.Cys751Tyr (twin)	p.Cys751Tyr	p.Ser760Arg	235kb deletion
AGO2 mutation cDNA	c.544_546del	c.575A>G	c.575A>G	c.601G>T	c.602G>T	c.602G>T	c.609T>A	c.1070C>T	c.1070C>T	c.1070C>T	c.1070C>T	c.1091T>C	c.1091T>C	c.1099G>C	c.1717G>A	c.2197G>C	c.2252G>A	c.2252G>A	c.2252G>A	c.2280 C>G	NA
CADD_Phred	NA	27.1	27.1	34	32	32	25.1	27.2	27.2	27.2	27.2	26.4	26.4	27.6	32	34	32	32	32	26.7	Na
Sex	male	male	female	female	female	female	male	male	male, son of case 10	female, mother of case 9	female	female	male	female	male	female	female	female	female	male	male
Birth at gestational week	38	41+1	42	39	37+5	38	42+1	42	38 weeks and 4 days	term	40	42	39	39	41	NA	38	38	37	41	41
Birth weight (g/SD)	2745/ -1.3	2980/ -1.7	3685/ +0.1	1885/ -3.5	2230/-1.71	2300/ -2.0	5800/ +2.0 (six weeks)	4160/ +0.78	4418/ +2.6	NA	4.1/+0.2	NA	3452/ -0.1	2900/ -1.0	4140/ +0.9	NA	2098/ -2.6	2268/ -2.1	2750/ -1.0	3084/ -1.5	3670/ -0.2
Birth length (cm/SD)	47/ -1.8	49/ -1.8	52.07/ -0.2	NA	45/ -1.87	40/ -2.5	53/ -0.2 (six weeks)	55/ +0.67	NA	NA	51/-0.8	NA	NA	47/ -1.9	NA	NA	40.5/ -4.3	43/ -3.2	46.5/ -1.7	NA	51/ -0.9
Occipital frontal circumference (OFC) at birth (cm/SD)	35/ +0.1	38/ +1.6	37.5/ +1.6	32.8/ -2.0	33/ -0.64	33.3/ -1.0	42/ +2.5 (six weeks)	35/ -0.79	NA	NA	34/-2.1	NA	NA	35.5/ +0.7	NA	NA	NA	NA	33/ -1.0	NA	31.5/ -3.4
Age at last examination	13 months	4 years 4 months	17.5 years	2.5 years	11 years 9 months	1.5 years	6 years and 10 months	16 years	7 years	28 years	3 years 6 months	22 years	5 years 5 months	5.5 years	17 years	12 years 9 months	8 years	8 years	15year 4month	17 years	5 years 6 months
Weight at last examination (kg/SD)	7.1/ -2.8	15.7/ -0.9	48.9/ -1.4	9.91/ -1.8	19.6/ -4.5	9.1/ -1.4	26,8 / +1,07	60,3/+0,2	29/ +1.1	67kg	21,1/ +2.2	mildly obese	20.5/+1.1	29/ +2.0	150/ +4.1	76.5/ +2.9	20,4/ -1.8	22/ -1.2	41.7/ -1.7	65/ -0.3	18/ -0.5
Lenght at last examination (cm/SD)	73.5/ -1.4	98.5/ -1.9	152.4/ -2.4	83/ -2.5	118/ -4.5	74/ -2.4	123,1 / -0,4	178/+0,1	126/ +0.3	165	104,7/ +1.2	168/ -0.5	110/ -1,3	99.5/ -2.0	180/ +0.1	154/ 0	122/ -1.2	124/ -0.9	148.7/ -1.96	165.6/ -1.9	112/ +0.1
OFC at last examination (cm/SD)	46.5/ -0.7	52/ +0.5	56/ +1.5 (13 years)	44.6 / -1.3 (1 year)	51.3/ -1.7	41/ -1.35 (5.5 months)	53/ +1.7 (30 months)	55/-0,3	57.5/ +3.8	NA	49,5/ -0.2	57/ +1	53/ +1.0	49/ 0	57/+2 (10years 10 months)	54.8/+0.5	48/ -3.4	48.5/ -3.0	52/ -1.93	56.5 / +0.9 (13 years 9 months)	45/ -5.0
Neurological signs
Intellectual disability	yes	yes	yes	yes	yes	yes	yes	yes	yes (mild ID)	yes (mild ID)	yes	yes (IQ 58)	yes (IQ 55)	yes	borderline	yes (IQ 47)	yes	yes	yes	yes	yes
Motor developmental delay	yes	yes	yes	yes	yes	yes	yes	yes	yes	yes	yes	yes	minimal	yes	yes	yes	yes	yes	yes	yes	yes
Age of walking without support	not yet	not yet	not yet	24 months	not yet	not yet	25 months	18 months	32 months	24 months	30 months	18 months	18 months	23 months	18 months	27 months	26 months	26 months	16months	24-26 months	22 months
Impaired speech development	yes	non-verbal	non-verbal	yes	non-verbal	non-verbal	yes	yes	yes	yes	yes	yes	yes	yes	yes	yes	yes	yes	yes	yes	yes
Impaired receptive language	NA	yes	yes	NA	yes	NA	NA	yes	yes	NA	yes	NA	?	yes	yes	NA	Yes	Yes	yes	yes	yes
Muscular hypotonia	yes	yes	yes	yes	yes	yes	no	no	yes	no	yes	no	no	yes	yes	yes	no	no	no	yes	no
Autistic features	NA	no	not assessed due to severe ID	NA	yes	too young to evaluate	yes	yes	no	no	yes	yes	no	no	yes	NA	no	no	yes	yes	yes
Cerebral MRI abnormalities	NA	agenesis of corpus callosum / absent septum pellucidum	mildly prominent ventricles, mildly dysplastic corpus callosum	white matter abnormalities	no	delayed myelinisation of corpus callosum	(benign external) hydrocephalus, wide liquor spaces	no	prominence of extra-axial space and thin corpus callosum	NA	no	mildly prominent ventricles and liquor spaces	NA	white matter abnormnailities, thin corpus calosum, arachnoid cysts	no	NA	no	no	NA	posterior periventricular and deep white matter signal abnormality in both parietal lobes	no
Gait abnormalities	NA	not walking without support	not walking without support	NA	ataxic-dyskinetic, not walking without support	not walking	dribbling, walks mostly at forefoot	Dyskinetic	"akward"	no	yes	no	no	no	NA	yes	no	no	no	yes	no
Attention deficit hyperactivity disorder	NA	no	no	NA	no	too young to evaluate	no	no	yes	no	NA	NA	yes	yes	no	NA	yes	yes	yes	yes	yes
Seizures	NA	febrile	yes, Lennox-Gastaut syndrome	NA	yes, refractory	yes, absences, no medication	no	no	yes	no	yes	yes	no	febrile	no	NA	no	no	no	no	no
Strabism	no	yes	no	no	no	yes	yes	no	no	no	no	no	no	yes	no	no	yes	yes	no	yes, Brown´s syndrome	no
Visual impairment	no	yes	yes	yes	no	no	no	no	no	no	no	no	no	yes	yes	no	no	no	no	yes	no
Agressive behaviour	NA	no	yes	NA	no	too young to evaluate	no	no	no	no	no	yes	no	no	no	NA	no	no	at puberty only	yes with puberty	no
Abnormal respirations	NA	central apnea in postnatal period	central apnea in postnatal period	no	hypopnea & slep apnea	no	no	no	sleep apnea	NA	no	no	no	no	no	no	no	no	no	Age 4 yrs, obstructive sleep apnea; Sleep study age 12 yrs normal	no
Myopia/Hyperopia	no	hyperopia	no	no	no	not yet determined	no	no	no	no	no	no	no	no	yes	yes	Yes, myopia astigmatism	no	no	yes	no
Hearing impairment	no	yes	no	no	no	no	no	no	no	no	no	no	yes (left minor conductive)	no	no	no	no	no	no	no	no
Craniofacial abnormalities
Epicanthic folds	yes	yes	no	yes	yes	yes	no	yes	remnant/mild	no	yes	no	yes	no	yes	no	no	no	yes	no	yes
Thin upper lip	no	yes	yes	yes	yes	yes	no	no	yes	yes	no	no	yes	no	no	no	yes	yes	yes	no	no
Dental anomalies	NA	no	no	no	teeth discoloration, dental plaque	NA	no	no	no	no	no	malocclusion of teeth	no	premature permanent dentition	no	malocclusion of teeth	misaligned and yellow teeth, large two central incisors	misaligned and yellow teeth, large two central incisors	crowded teeth, large incisors, multiple cavities	narrow maxillary arch, anterior crossbite with proclined maxillary incisors and mandibular jetting	malocclusion of teeth
Frontal bossing	yes	no	yes	yes	yes	yes	yes	no	yes	yes	no	no	no	yes	no	no	no	no	no	no	no
Open mouth appearance	no	yes	yes	no	yes	no	no	no	yes	no	no	no	yes	no	no	no	yes	yes	no	yes	yes
Deep set eyes	no	no	yes	no	no	no	yes	yes	no	yes	no	yes	yes	yes	yes	no	no	no	yes	no	no
Upslanting palpebral fissures	no	yes	yes	no	yes	yes	no	no	no	no	no	yes	no	no	no	no	no	no	yes	no	no
Congenital anomalies of the skull	no	plagiocephaly	plagiocephaly	no	no	scaphocephaly, open cranial sutures	plagiocephaly	no	plagiocephaly	no	no	no	no	no	plagiocephaly	no	no	no	no	no	no
Helix anomalies	no	hypoplasia	hypoplasia	no	no	no	no	no	small ears	hypoplasia	no	no	no	no	hypoplasia	no	no	no	Overfolded helix, short	no	no
Broad nasal bridge	no	no	no	yes	no	no	no	no	no	no	no	no	no	yes	no	no	no	no	yes	no	no
Other findings
Neonatal feeding difficulties	yes	yes	yes	yes	yes	yes	no	no	yes	NA	yes	no	no	yes	no	NA	no	no	no	yes	no
Skeletal anomalies	NA	mild lumbal scoliosis	hip dysplasia	no	no	short toes, proximal implant dig III-IV left foot	no	no	11 ribs on the left-side	no	no	Right foot: Postaxial polydactyly, mild syndactyly dig II-III and syndactyly dig IV-V, short fifth toe. Left foot: syndactyly toes II-III .	no	no	no	NA	5th finger bilateral camptodactyly and clinodactyly	5th finger bilateral camptodactyly and clinodactyly	5th finger bilateral clinodactyly, 4th finger clinodactyly right	left hip dysplasia	no
Gastroesophageal reflux	NA	no	yes	no	yes	yes	no	no	no	NA	yes	no	no	no	no	no	yes	?	no	yes	yes
Heart anomalies	NA	patent ductus arteriosus, patent formane ovale	short QT interval	pulmonary valve stenosis	patent foramen ovale, bicuspid aortic valve, cryptogenic heart block (1-3°) from 6 months of life, necessitating pacemaker implantation	no	no	no	none	no	no	no	no	Pulmonary valve stenosis, atrial septal defect	NA	NA	None known, but no echo	None known, but no echo	none known, no echo	patent foramen ovale, pulmonary valve insufficiency.	no
Other findings	no	cryptorchidism	no	no	sensitive to sunlight (necessitating sunglasses)	no	no	no	no	NA	prominent metopic suture, eczema	no	no	transitory hyperphagia, omega-shaped epiglottis, high tolerance for pain	Hydronephrosis	NA	bilateral supernumerary nipple, synophrys	constipation, synophrys	significant anxiety, widow's peak, hypertelorism, skin picking, trichotillomania, laterally arched eyebrows	difficulty swallowing, constipation, precocious puberty, anxiety, tricotillomania, high arched palate, narcolepsy/cataplexy	no

## Sheet: Tabelle1
Epicanthic folds		0.52
Thin upper lip		0.52
Frontal bossing		0.43
Open mouth appearance		0.43
Deep set eyes		0.43
Upslanting palpebral fissures		0.29
Plagiocephaly		0.24
Helix anomalies		0.24
Broad nasal bridge		0.14
