# Supplementary material for: Germline AGO2 mutations impair RNA interference and human neurological development
Source: Nat Commun. 2020 Nov 16;11:5797. doi: 10.1038/s41467-020-19572-5 (PMC7670403; doi:10.1038/s41467-020-19572-5)
Supplement: Supplementary file 6 — Supplementary Data 2 [file 41467_2020_19572_MOESM6_ESM.xlsx]

## Sheet: Tabelle1
Supplementary Data 2. List of 485 commonly differentially-expressed genes in cases 2 and 3 and its fold-changes
Gene ID	Gene name	case 2_control 1	case 2_control 2	case 2_control 3	case 3_control 5
ENSG00000004777	ARHGAP33	2.2531	2.9504	6.3737	2.0109
ENSG00000005189	REXO5	2.0532	2.1867	2.336	3.4743
ENSG00000006606	CCL26	2.1396	2.3018	7.4589	13.897
ENSG00000007968	E2F2	2.5516	3.0487	3.5994	3.0321
ENSG00000011426	ANLN	2.9197	3.1318	7.7091	6.7095
ENSG00000024526	DEPDC1	2.6458	3.1513	9.2234	6.4684
ENSG00000029153	ARNTL2	2.5366	2.1394	2.9359	4.3833
ENSG00000035499	DEPDC1B	2.2518	3.7193	5.1544	4.133
ENSG00000049283	EPN3	0.1877	0.4666	0.4144	0.461
ENSG00000051180	RAD51	2.1317	2.0872	3.1421	2.5427
ENSG00000051341	POLQ	2.4306	2.4742	5.9572	3.2561
ENSG00000055732	MCOLN3	0.2229	0.0933	0.2072	0.1684
ENSG00000065328	MCM10	2.7237	2.3035	6.8839	3.9866
ENSG00000066248	NGEF	12.9613	40.785	7.0487	34.97
ENSG00000066279	ASPM	3.3316	3.8701	7.9532	5.3641
ENSG00000067842	ATP2B3	0.2229	0.1126	0.1271	0.2973
ENSG00000068489	PRR11	3.0845	3.0996	7.9629	7.291
ENSG00000070182	SPTB	3.4387	2.5895	3.9748	2.6952
ENSG00000070731	ST6GALNAC2	5.2005	10.0704	4.0791	2.4425
ENSG00000070808	CAMK2A	3.0906	4.4885	5.387	20.7192
ENSG00000071539	TRIP13	3.0846	3.416	7.4774	5.3031
ENSG00000071909	MYO3B	2.3683	2.6507	5.0464	2.5773
ENSG00000072571	HMMR	3.0531	3.1496	6.97	5.7812
ENSG00000073111	MCM2	2.6829	2.6728	4.3666	3.2472
ENSG00000075218	GTSE1	2.9755	3.5388	7.6961	5.7128
ENSG00000075702	WDR62	2.9133	3.0543	6.4086	3.7955
ENSG00000076382	SPAG5	3.0724	3.3331	7.7115	4.0535
ENSG00000077152	UBE2T	2.9046	2.6418	5.3505	2.7838
ENSG00000078269	SYNJ2	2.1127	3.3391	3.5325	2.2331
ENSG00000078725	BRINP1	0.1372	0.0109	0.0117	0.075
ENSG00000079215	SLC1A3	0.2157	0.2569	0.459	0.2529
ENSG00000079616	KIF22	2.4105	2.4651	4.3537	2.9977
ENSG00000080573	COL5A3	0.385	0.2731	0.1794	0.3176
ENSG00000080839	RBL1	2.6619	2.2927	4.3614	2.1507
ENSG00000080986	NDC80	2.3196	2.6925	7.1093	5.0812
ENSG00000085840	ORC1	2.5668	2.5994	4.9853	3.0556
ENSG00000086991	NOX4	0.3173	0.4316	0.2176	0.1028
ENSG00000087076	HSD17B14	0.4981	0.2877	0.2405	0.3434
ENSG00000087258	GNAO1	2.7488	3.9922	11.4991	24.2567
ENSG00000087586	AURKA	2.3495	2.4006	4.7284	5.125
ENSG00000088325	TPX2	2.714	3.3058	6.578	5.5474
ENSG00000089041	P2RX7	5.5548	2.6891	4.4424	2.5267
ENSG00000089685	BIRC5	3.2355	3.7395	8.8652	8.4294
ENSG00000090889	KIF4A	2.2737	3.1845	4.0724	3.1108
ENSG00000091129	NRCAM	0.1061	0.0635	0.0313	0.1116
ENSG00000091651	ORC6	2.4872	2.7579	4.1984	2.8017
ENSG00000092470	WDR76	2.8851	3.1675	5.8954	3.3574
ENSG00000092853	CLSPN	2.7776	2.6586	4.4473	4.4664
ENSG00000093009	CDC45	2.7988	3.1188	5.5796	2.339
ENSG00000094804	CDC6	3.7326	2.9018	5.0032	2.7317
ENSG00000094963	FMO2	0.4458	0.2877	0.0128	0.3586
ENSG00000100162	CENPM	2.947	2.3083	7.6518	3.8941
ENSG00000100206	DMC1	4.1314	3.1539	14.7624	4.5481
ENSG00000100218	RSPH14	2.4021	2.8872	15.0732	25.5006
ENSG00000100234	TIMP3	4.3447	3.2722	2.0592	7.2492
ENSG00000100297	MCM5	3.093	2.8586	5.8886	4.3612
ENSG00000100302	RASD2	10.4753	2.2538	21.9105	5.1979
ENSG00000100385	IL2RB	0.2229	0.2466	0.2664	0.1555
ENSG00000100401	RANGAP1	2.2424	2.5719	2.0209	2.0879
ENSG00000100526	CDKN3	2.9632	3.6738	7.0738	6.4402
ENSG00000100629	CEP128	2.4874	2.3224	2.8095	2.2173
ENSG00000100739	BDKRB1	5.4913	2.1346	14.1832	3.6497
ENSG00000101003	GINS1	2.3234	2.3589	3.2274	2.8275
ENSG00000101057	MYBL2	2.6039	3.9884	6.3498	3.6356
ENSG00000101098	RIMS4	0.1486	0.0178	0.0666	0.1088
ENSG00000101213	PTK6	5.2217	4.4238	9.5567	3.6096
ENSG00000101282	RSPO4	8.2019	79.4121	28.5924	8.3382
ENSG00000101412	E2F1	3.1516	2.8512	5.1368	2.7975
ENSG00000101447	FAM83D	4.2424	4.2042	9.7106	5.4159
ENSG00000101638	ST8SIA5	6.1035	19.2056	9.22	14.4866
ENSG00000101945	SUV39H1	2.7009	2.5522	3.7724	3.362
ENSG00000102383	ZDHHC15	3.4769	2.5895	6.0604	16.9291
ENSG00000102879	CORO1A	3.3878	3.2801	7.5921	2.6278
ENSG00000103966	EHD4	2.2592	2.2553	2.2449	2.088
ENSG00000104043	ATP8B4	0.4755	0.4185	0.2925	0.4224
ENSG00000104147	OIP5	2.3955	2.1685	5.2382	3.0321
ENSG00000104321	TRPA1	0.4296	0.4712	0.4361	0.4245
ENSG00000104738	MCM4	2.5077	2.2937	4.0632	2.7896
ENSG00000104783	KCNN4	27.637	4.225	17.3419	12.4652
ENSG00000104848	KCNA7	4.2595	2.4744	2.6728	3.4364
ENSG00000104889	RNASEH2A	2.6217	2.3233	5.3645	4.0297
ENSG00000104903	LYL1	3.5661	4.1432	5.5942	23.246
ENSG00000105011	ASF1B	3.5873	3.3612	8.8027	3.0836
ENSG00000105088	OLFM2	0.4623	0.0839	0.3348	0.4365
ENSG00000105855	ITGB8	0.3731	0.2533	0.1741	0.2415
ENSG00000106123	EPHB6	0.1881	0.4052	0.3697	0.4969
ENSG00000106236	NPTX2	8.3803	8.1138	10.9553	3.0321
ENSG00000107742	SPOCK2	0.2743	0.3453	0.2486	0.2756
ENSG00000108106	UBE2S	2.1182	2.6077	3.5497	3.3003
ENSG00000109452	INPP4B	0.4512	0.3786	0.4534	0.4012
ENSG00000109674	NEIL3	2.566	2.2148	3.9566	2.281
ENSG00000109805	NCAPG	2.6583	2.2832	5.6632	3.0763
ENSG00000110944	IL23A	0.1835	0.4648	0.2838	0.4788
ENSG00000111203	ITFG2	2.4259	2.3501	4.572	2.5537
ENSG00000111206	FOXM1	3.3795	3.1721	9.811	4.8664
ENSG00000111247	RAD51AP1	3.4361	3.5486	7.4994	2.6849
ENSG00000111291	GPRC5D	3.9481	2.2299	9.6344	3.7059
ENSG00000111424	VDR	0.3431	0.4212	0.2578	0.4562
ENSG00000111665	CDCA3	2.8374	2.971	6.5642	4.455
ENSG00000111799	COL12A1	0.4231	0.4685	0.3759	0.271
ENSG00000111907	TPD52L1	0.1306	0.3708	0.065	0.1457
ENSG00000112029	FBXO5	2.6985	2.8804	4.2751	2.1136
ENSG00000112118	MCM3	2.5449	2.5396	3.8789	2.1366
ENSG00000112742	TTK	3.9346	3.5938	9.2123	5.6808
ENSG00000112769	LAMA4	0.3848	0.2797	0.2708	0.4939
ENSG00000112877	CEP72	2.1933	2.5802	2.1246	2.3583
ENSG00000112902	SEMA5A	0.4572	0.4157	0.2611	0.0541
ENSG00000112984	KIF20A	2.6165	3.1583	8.731	6.1232
ENSG00000113070	HBEGF	8.0236	8.1299	8.9906	4.6622
ENSG00000113211	PCDHB6	0.1783	0.3046	0.2944	0.1046
ENSG00000113368	LMNB1	2.2237	2.7807	7.7724	4.0795
ENSG00000113396	SLC27A6	0.3807	0.3359	0.3219	0.0283
ENSG00000113552	GNPDA1	0.3432	0.4957	0.4316	0.4693
ENSG00000114346	ECT2	2.3526	2.2817	3.3125	2.9438
ENSG00000115380	EFEMP1	0.2017	0.2787	0.1242	0.0249
ENSG00000115594	IL1R1	0.3463	0.1547	0.4651	0.3432
ENSG00000115844	DLX2	6.1217	11.5966	4.1754	4.2449
ENSG00000117152	RGS4	3.7556	8.1097	2.4346	3.3737
ENSG00000117155	SSX2IP	2.5139	2.0762	3.1566	2.0554
ENSG00000117399	CDC20	2.6358	4.4837	8.9411	6.3964
ENSG00000117632	STMN1	2.4308	2.4683	6.6247	4.6112
ENSG00000117650	NEK2	2.3087	2.8921	5.8273	4.4525
ENSG00000117724	CENPF	2.2346	3.1175	6.8734	4.4539
ENSG00000118160	SLC8A2	0.1783	0.2877	0.2331	0.1444
ENSG00000118193	KIF14	2.9875	3.5272	10.1843	7.517
ENSG00000118308	LRMP	12.4812	4.0281	6.5265	4.0428
ENSG00000118971	CCND2	0.0651	0.166	0.0572	0.439
ENSG00000119922	IFIT2	0.4961	0.4859	0.3183	0.2414
ENSG00000120217	CD274	2.5865	2.6006	3.3708	2.3659
ENSG00000120738	EGR1	4.1059	7.2996	14.9011	2.218
ENSG00000121039	RDH10	0.1929	0.1998	0.0889	0.0731
ENSG00000121075	TBX4	3.5661	8.6317	3.7294	5.5588
ENSG00000121152	NCAPH	3.2502	3.5264	8.0639	6.9345
ENSG00000121318	TAS2R10	0.1783	0.1726	0.1332	0.3369
ENSG00000121621	KIF18A	3.1421	2.8673	5.8577	7.869
ENSG00000122862	SRGN	0.1025	0.379	0.0663	0.367
ENSG00000122952	ZWINT	3.0409	3.5612	6.4889	3.95
ENSG00000122966	CIT	2.4774	2.026	5.9907	4.6793
ENSG00000123219	CENPK	2.5968	2.153	4.6245	3.329
ENSG00000123473	STIL	3.3229	3.4953	4.3276	3.1076
ENSG00000123485	HJURP	4.0355	3.7784	8.2531	4.8824
ENSG00000123975	CKS2	2.3307	2.5876	3.2584	3.1307
ENSG00000124143	ARHGAP40	2.5069	2.9737	5.899	4.2142
ENSG00000124249	KCNK15	0.4597	0.1158	0.2452	0.1339
ENSG00000124479	NDP	9.8067	9.4949	7.692	29.3101
ENSG00000124557	BTN1A1	0.0991	0.2877	0.4662	0.2527
ENSG00000125319	C17orf53	2.417	2.217	4.4607	2.052
ENSG00000125378	BMP4	0.2866	0.4089	0.3227	0.0241
ENSG00000125409	TEKT3	0.0991	0.0785	0.1554	0.1784
ENSG00000125740	FOSB	3.3935	3.7724	3.3339	2.4257
ENSG00000125885	MCM8	2.8057	2.6109	4.8078	2.1847
ENSG00000125968	ID1	17.0825	53.1004	55.8859	17.4659
ENSG00000126787	DLGAP5	2.3043	3.0583	6.7329	6.435
ENSG00000127564	PKMYT1	2.8015	2.4587	4.7179	3.8042
ENSG00000127946	HIP1	2.0245	2.1456	3.9329	3.0113
ENSG00000128045	RASL11B	5.5401	2.5895	3.6871	3.3353
ENSG00000128266	GNAZ	2.4386	3.8226	21.6774	25.0341
ENSG00000128408	RIBC2	2.1793	2.9672	5.128	2.3324
ENSG00000128567	PODXL	13.7608	6.6454	11.8284	18.0187
ENSG00000128594	LRRC4	4.5566	2.9412	3.2991	2.493
ENSG00000128944	KNSTRN	2.7492	2.3191	2.933	3.7485
ENSG00000128965	CHAC1	0.1662	0.2439	0.1908	0.256
ENSG00000129195	PIMREG	2.8519	2.9058	9.3389	7.1724
ENSG00000129355	CDKN2D	2.9353	3.0859	4.9156	2.0878
ENSG00000129467	ADCY4	0.1017	0.3278	0.0311	0.0735
ENSG00000129810	SGO1	2.8378	2.9335	9.5779	4.1243
ENSG00000130487	KLHDC7B	0.027	0.2158	0.0622	0.0632
ENSG00000130540	SULT4A1	0.2972	0.0523	0.2072	0.4406
ENSG00000131153	GINS2	2.604	2.5501	6.6032	4.2449
ENSG00000131351	HAUS8	2.2392	2.0949	3.5332	2.2098
ENSG00000131746	TNS4	0.1621	0.048	0.0848	0.2246
ENSG00000131747	TOP2A	2.7386	3.0697	7.3215	4.1227
ENSG00000132000	PODNL1	0.3389	0.4932	0.1964	0.1561
ENSG00000132185	FCRLA	3.0885	4.4067	16.9573	25.141
ENSG00000133321	PLAAT4	0.2229	0.185	0.1998	0.1907
ENSG00000133640	LRRIQ1	2.5374	3.9922	3.4497	3.754
ENSG00000134057	CCNB1	2.5692	2.9234	6.2985	6.6108
ENSG00000134222	PSRC1	2.2136	2.6257	3.954	3.5142
ENSG00000134398	ERN2	3.485	6.7485	10.0229	7.6524
ENSG00000134690	CDCA8	3.0862	3.1931	8.773	6.6513
ENSG00000134830	C5AR2	4.6486	3.1506	13.6125	2.3583
ENSG00000135119	RNFT2	2.1281	2.9034	2.9998	2.5899
ENSG00000135318	NT5E	2.728	2.4877	2.3943	2.1918
ENSG00000135324	MRAP2	9.8513	38.1523	4.121	7.6307
ENSG00000135451	TROAP	2.1609	3.03	9.4914	7.8048
ENSG00000135476	ESPL1	2.4278	3.1095	9.3748	4.3315
ENSG00000135744	AGT	0.3295	0.0911	0.0324	0.1784
ENSG00000136108	CKAP2	2.9372	2.5756	4.1956	4.0517
ENSG00000136237	RAPGEF5	0.2743	0.2031	0.054	0.2465
ENSG00000136244	IL6	0.1041	0.0593	0.0241	0.0179
ENSG00000136492	BRIP1	2.5391	2.0091	3.5556	2.983
ENSG00000136824	SMC2	2.3476	2.5797	3.8252	3.2383
ENSG00000137309	HMGA1	2.4721	2.7165	4.7204	3.6618
ENSG00000137310	TCF19	3.3984	2.9442	5.1911	3.0999
ENSG00000137404	NRM	2.8088	3.0491	3.9625	2.9187
ENSG00000137804	NUSAP1	2.8813	3.0668	8.4069	4.4554
ENSG00000137807	KIF23	3.2572	3.128	5.5617	3.3834
ENSG00000137809	ITGA11	0.2127	0.2155	0.1084	0.3214
ENSG00000137812	KNL1	3.2458	2.8471	8.7661	5.5238
ENSG00000137825	ITPKA	2.8974	4.8091	4.0402	3.2079
ENSG00000137843	PAK6	2.5305	4.1111	6.7178	4.6896
ENSG00000137975	CLCA2	0.2057	0.1992	0.0087	0.495
ENSG00000138160	KIF11	3.172	3.5259	7.2665	3.4738
ENSG00000138166	DUSP5	2.5029	2.8591	3.8391	3.1124
ENSG00000138180	CEP55	3.1659	3.6841	10.0919	5.2138
ENSG00000138182	KIF20B	2.5228	2.6664	5.8834	3.8092
ENSG00000138376	BARD1	3.3716	3.0955	4.2159	2.3651
ENSG00000138449	SLC40A1	0.1377	0.3125	0.021	0.0709
ENSG00000138658	ZGRF1	2.8926	2.403	4.0825	2.0292
ENSG00000138669	PRKG2	0.1181	0.25	0.1424	0.2083
ENSG00000138675	FGF5	3.1425	3.0341	2.8076	2.3943
ENSG00000138778	CENPE	2.3095	2.6306	5.8299	5.0864
ENSG00000138829	FBN2	0.3813	0.3527	0.3193	0.0222
ENSG00000139269	INHBE	0.0519	0.2566	0.1554	0.1895
ENSG00000139318	DUSP6	2.795	5.2906	3.958	3.7718
ENSG00000139734	DIAPH3	2.2431	2.2942	3.3804	2.2156
ENSG00000141338	ABCA8	0.2743	0.1256	0.0158	0.2311
ENSG00000142089	IFITM3	0.3442	0.3888	0.3113	0.3492
ENSG00000142698	C1orf94	17.8303	5.7545	9.3236	14.1497
ENSG00000142731	PLK4	3.3386	3.2061	6.3793	4.5144
ENSG00000142945	KIF2C	2.5376	3.3503	5.9453	5.199
ENSG00000143036	SLC44A3	0.4692	0.3083	0.2626	0.4422
ENSG00000143228	NUF2	2.9017	2.8186	7.0205	3.754
ENSG00000143367	TUFT1	0.3982	0.4022	0.353	0.3605
ENSG00000143942	CHAC2	2.2144	2.6064	2.659	2.2627
ENSG00000144063	MALL	10.637	17.1647	16.345	5.7899
ENSG00000144130	NT5DC4	3.3611	3.5838	12.9217	5.568
ENSG00000144395	CCDC150	3.0838	2.0697	3.0739	2.7348
ENSG00000144406	UNC80	2.9717	4.3159	4.6618	2.6646
ENSG00000144554	FANCD2	2.6665	3.0487	7.0351	2.413
ENSG00000145386	CCNA2	2.9357	3.1865	5.8915	4.0314
ENSG00000145861	C1QTNF2	3.7961	3.2554	2.6755	2.3693
ENSG00000146410	MTFR2	3.1608	2.7148	3.3669	4.4066
ENSG00000146670	CDCA5	3.6912	2.9496	5.9183	4.234
ENSG00000146918	NCAPG2	2.6439	2.4954	4.8702	3.5815
ENSG00000147536	GINS4	2.3605	2.2182	5.3202	2.4755
ENSG00000147604	RPL7	0.3917	0.4783	0.2606	0.1352
ENSG00000148773	MKI67	2.9235	3.734	6.8604	5.4554
ENSG00000149503	INCENP	2.272	2.3796	3.3963	2.5332
ENSG00000149926	TLCD3B	3.1203	2.4169	3.2633	2.6278
ENSG00000149968	MMP3	3.6113	3.7602	7.8477	12.1466
ENSG00000150275	PCDH15	0.4458	0.4316	0.2331	0.1263
ENSG00000150625	GPM6A	3.2419	5.179	12.4315	2.2546
ENSG00000151025	GPR158	7.5779	14.674	15.8502	11.1176
ENSG00000151490	PTPRO	0.3343	0.3237	0.0999	0.4717
ENSG00000151725	CENPU	3.0472	2.9995	5.8465	2.2513
ENSG00000151952	TMEM132D	7.1321	6.9054	14.9178	21.0982
ENSG00000152253	SPC25	2.3963	2.3336	6.2833	3.9199
ENSG00000153044	CENPH	2.3579	2.6275	8.0583	3.2216
ENSG00000153531	ADPRHL1	2.9105	3.1414	3.5082	4.0428
ENSG00000153820	SPHKAP	10.7477	31.2182	202.3225	5.3904
ENSG00000154133	ROBO4	3.1628	7.5655	13.8922	2.7289
ENSG00000154146	NRGN	2.0573	2.7258	9.3236	2.7433
ENSG00000154188	ANGPT1	0.3315	0.2731	0.1745	0.3593
ENSG00000154263	ABCA10	0.3658	0.3634	0.1735	0.1678
ENSG00000154611	PSMA8	2.6354	2.3179	4.4606	2.8908
ENSG00000154839	SKA1	3.3728	4.4459	7.8154	3.4195
ENSG00000156509	FBXO43	3.8945	2.9242	5.5276	4.5144
ENSG00000156802	ATAD2	2.4397	2.138	4.1538	2.1324
ENSG00000156970	BUB1B	2.3136	2.9606	6.7393	4.9279
ENSG00000157335	CLEC18C	0.2972	0.1726	0.2331	0.2021
ENSG00000157343	ARMC12	0.2229	0.2158	0.1554	0.1444
ENSG00000157456	CCNB2	2.1441	3.0017	4.7354	4.8594
ENSG00000157554	ERG	5.5083	2.928	13.4416	2.8847
ENSG00000158089	GALNT14	2.8346	8.2334	23.1226	2.138
ENSG00000158402	CDC25C	2.2882	2.8898	9.7898	3.6614
ENSG00000158769	F11R	0.2675	0.3699	0.1076	0.0481
ENSG00000158825	CDA	3.8762	2.6157	2.5428	10.9155
ENSG00000159055	MIS18A	2.5297	2.2958	4.8867	2.1515
ENSG00000159231	CBR3	2.461	2.1029	3.2233	2.138
ENSG00000159259	CHAF1B	3.2827	2.3838	4.0261	2.4775
ENSG00000159403	C1R	0.244	0.4172	0.2079	0.49
ENSG00000159753	CARMIL2	10.3416	4.3534	6.7596	3.3353
ENSG00000160255	ITGB2	0.4458	0.3584	0.3843	0.1988
ENSG00000160298	C21orf58	2.5074	2.0558	3.4964	2.0138
ENSG00000160447	PKN3	2.1893	2.7009	4.8234	2.1942
ENSG00000160957	RECQL4	2.1559	2.0329	3.594	2.4886
ENSG00000161800	RACGAP1	2.6787	2.8577	5.6994	4.0069
ENSG00000162062	TEDC2	2.4179	2.1459	4.3919	2.4915
ENSG00000162063	CCNF	2.4068	2.3515	5.2387	3.5304
ENSG00000162073	PAQR4	3.0199	2.361	3.9908	2.9825
ENSG00000162738	VANGL2	2.8974	2.1374	48.4828	2.8299
ENSG00000162746	FCRLB	4.3987	6.1005	7.3883	6.1698
ENSG00000162849	KIF26B	0.2671	0.2198	0.1661	0.2548
ENSG00000163012	ZSWIM2	0.2229	0.2877	0.0583	0.361
ENSG00000163507	CIP2A	2.4247	3.2617	4.4541	2.874
ENSG00000163535	SGO2	2.3799	2.1305	4.8127	3.3853
ENSG00000163661	PTX3	0.2401	0.4707	0.2525	0.2727
ENSG00000163705	FANCD2OS	2.1806	2.4799	9.3754	2.7589
ENSG00000163794	UCN	0.1408	0.1726	0.2331	0.1838
ENSG00000163884	KLF15	0.1234	0.3642	0.3814	0.1275
ENSG00000164040	PGRMC2	0.4856	0.4433	0.3947	0.4358
ENSG00000164087	POC1A	3.0944	2.2114	4.3242	2.8581
ENSG00000164109	MAD2L1	2.7583	3.2282	6.3463	5.0092
ENSG00000164542	KIAA0895	2.7255	3.6944	5.8684	2.6248
ENSG00000164611	PTTG1	2.6678	3.157	8.1841	4.3676
ENSG00000164683	HEY1	6.835	3.0543	3.0635	3.7059
ENSG00000164694	FNDC1	0.3868	0.1554	0.1883	0.0794
ENSG00000165023	DIRAS2	0.1783	0.2158	0.0098	0.0079
ENSG00000165029	ABCA1	0.3668	0.3453	0.321	0.41
ENSG00000165071	TMEM71	2.6003	3.3568	3.6259	3.0321
ENSG00000165124	SVEP1	0.1664	0.1439	0.1072	0.147
ENSG00000165304	MELK	2.7315	2.8158	5.9108	3.7901
ENSG00000165480	SKA3	2.8852	2.9161	8.3997	4.7348
ENSG00000165887	ANKRD2	6.5378	4.7475	10.256	4.0428
ENSG00000165891	E2F7	4.4147	3.6263	4.3062	2.247
ENSG00000166482	MFAP4	0.2725	0.3382	0.2162	0.4276
ENSG00000166508	MCM7	2.3474	2.6549	3.9631	2.1077
ENSG00000166670	MMP10	16.0473	5.179	3.3565	11.1176
ENSG00000166741	NNMT	0.3638	0.2846	0.2154	0.2872
ENSG00000166803	PCLAF	2.505	2.5647	6.1799	5.5667
ENSG00000166845	C18orf54	2.1596	2.9341	3.2081	2.6269
ENSG00000166851	PLK1	2.8326	3.5853	9.8013	5.9864
ENSG00000166920	C15orf48	0.1981	0.4932	0.1621	0.2246
ENSG00000167244	IGF2	0.43	0.4719	0.1077	0.1847
ENSG00000167325	RRM1	2.2549	2.1151	2.77	2.0278
ENSG00000167513	CDT1	2.4627	2.9369	4.8622	2.8877
ENSG00000167670	CHAF1A	2.5103	2.4878	3.4453	2.4146
ENSG00000167889	MGAT5B	6.5972	2.7772	5.7496	3.4915
ENSG00000167900	TK1	3.2281	3.5116	9.3724	10.9927
ENSG00000168078	PBK	3.8425	3.0616	8.1928	5.9027
ENSG00000168209	DDIT4	0.0683	0.1519	0.0816	0.3903
ENSG00000168496	FEN1	2.6745	2.3544	3.5241	2.8664
ENSG00000168874	ATOH8	2.8473	2.4475	6.2728	3.3622
ENSG00000168955	TM4SF20	0.2972	0.2055	0.0764	0.1399
ENSG00000168959	GRM5	0.2547	0.3453	0.4662	0.1684
ENSG00000169247	SH3TC2	22.2879	4.8554	4.1134	3.7707
ENSG00000169252	ADRB2	10.2119	3.5084	7.3424	5.0003
ENSG00000169429	CXCL8	7.5779	29.3479	36.9837	2.8766
ENSG00000169607	CKAP2L	3.4339	3.4803	12.6139	5.1634
ENSG00000169679	BUB1	2.9833	3.7505	7.8585	5.9981
ENSG00000169777	TAS2R1	0.3962	0.1726	0.1165	0.016
ENSG00000169918	OTUD7A	2.4665	3.0487	5.3834	3.7772
ENSG00000169994	MYO7B	2.5095	2.6241	4.4287	2.2235
ENSG00000170152	AL391987.1	0.3821	0.3237	0.2543	0.4043
ENSG00000170312	CDK1	2.6237	2.4542	6.1637	3.7546
ENSG00000170581	STAT2	0.3633	0.4225	0.3358	0.448
ENSG00000170745	KCNS3	2.4974	4.9909	12.7423	2.4879
ENSG00000170779	CDCA4	3.0148	3.1556	4.4512	2.1836
ENSG00000170801	HTRA3	2.1776	2.1364	14.7789	4.6023
ENSG00000171241	SHCBP1	3.1478	3.0794	7.5393	5.3867
ENSG00000171320	ESCO2	3.254	2.7586	6.7353	4.9406
ENSG00000171435	KSR2	3.5661	2.0716	5.5942	5.0535
ENSG00000171488	LRRC8C	2.6982	3.5699	4.1368	2.4737
ENSG00000171848	RRM2	2.9295	3.5271	6.5994	3.808
ENSG00000171956	FOXB1	0.4863	0.3699	0.0629	0.0518
ENSG00000172497	ACOT12	0.4458	0.4316	0.0717	0.4332
ENSG00000172572	PDE3A	2.0151	2.146	2.341	2.5375
ENSG00000173207	CKS1B	2.8656	2.3944	3.4485	2.0341
ENSG00000173212	MAB21L3	0.0557	0.1439	0.0666	0.4043
ENSG00000173267	SNCG	3.6651	3.0907	2.3521	3.3996
ENSG00000173421	CCDC36	5.4899	2.1719	5.0738	4.0428
ENSG00000173801	JUP	2.01	2.0583	3.1247	3.4364
ENSG00000174371	EXO1	2.8865	2.7753	6.2563	3.0715
ENSG00000174442	ZWILCH	2.4704	2.0659	3.0399	2.3896
ENSG00000174576	NPAS4	5.4765	5.3024	4.0092	3.7901
ENSG00000175063	UBE2C	2.9482	3.4038	9.942	4.7465
ENSG00000175197	DDIT3	0.2844	0.4505	0.3283	0.4504
ENSG00000175305	CCNE2	2.9732	2.6778	4.2305	2.4155
ENSG00000175463	TBC1D10C	0.2026	0.2398	0.2742	0.1758
ENSG00000175538	KCNE3	0.1687	0.2877	0.192	0.0168
ENSG00000175592	FOSL1	3.597	6.5223	6.7458	3.5502
ENSG00000175602	CCDC85B	2.4894	2.5799	3.1411	2.0938
ENSG00000175643	RMI2	3.7533	2.3073	7.6218	2.5132
ENSG00000175793	SFN	7.1321	13.8108	29.8356	3.5374
ENSG00000176046	NUPR1	0.3774	0.497	0.4172	0.4397
ENSG00000176619	LMNB2	2.2201	2.5873	3.5267	2.3464
ENSG00000176678	FOXL1	2.4613	3.0549	3.369	2.0823
ENSG00000177084	POLE	2.4395	2.4869	3.111	2.3885
ENSG00000177602	HASPIN	3.1073	2.9796	5.0715	3.6768
ENSG00000178401	DNAJC22	2.4929	5.6669	2.8732	3.0321
ENSG00000178726	THBD	2.4961	11.1697	21.6524	12.9102
ENSG00000178999	AURKB	2.7511	3.6942	9.1831	4.0909
ENSG00000179388	EGR3	2.5297	16.3284	13.2279	3.4986
ENSG00000179841	AKAP5	2.8319	5.179	5.5942	2.5989
ENSG00000180611	MB21D2	2.0193	2.2154	4.2236	2.5637
ENSG00000181773	GPR3	4.4932	5.438	5.5942	2.0214
ENSG00000182175	RGMA	0.2342	0.4722	0.298	0.3129
ENSG00000182326	C1S	0.2653	0.3007	0.2062	0.4022
ENSG00000182752	PAPPA	0.2538	0.3862	0.1081	0.2667
ENSG00000183150	GPR19	2.1174	3.2801	2.2144	6.5695
ENSG00000183395	PMCH	3.0785	2.4774	5.569	3.1396
ENSG00000183690	EFHC2	2.2939	3.2747	5.6895	3.8443
ENSG00000183742	MACC1	0.1783	0.1569	0.0746	0.2021
ENSG00000183763	TRAIP	2.6974	2.122	5.1171	3.207
ENSG00000183856	IQGAP3	2.6035	4.3043	8.2655	4.3714
ENSG00000183876	ARSI	2.9434	3.3403	3.6419	3.4777
ENSG00000184445	KNTC1	3.1053	2.5108	3.8646	3.1085
ENSG00000184661	CDCA2	3.3543	3.1178	6.6819	4.4833
ENSG00000185052	SLC24A3	2.2288	2.1579	4.6618	19.7085
ENSG00000185347	TEDC1	2.8449	2.5895	4.9693	2.4399
ENSG00000185480	PARPBP	2.2887	2.0154	3.5637	2.9507
ENSG00000185499	MUC1	0.4857	0.3685	0.3135	0.4479
ENSG00000185633	NDUFA4L2	0.4147	0.3567	0.457	0.4014
ENSG00000185666	SYN3	4.3349	3.2918	2.0787	7.3345
ENSG00000185745	IFIT1	0.4987	0.4621	0.4257	0.3223
ENSG00000185885	IFITM1	0.3629	0.3268	0.1655	0.339
ENSG00000186185	KIF18B	3.0997	3.2731	8.3617	3.8935
ENSG00000186193	SAPCD2	2.1897	3.9548	9.8727	8.7186
ENSG00000186340	THBS2	0.3928	0.4588	0.1867	0.2461
ENSG00000186871	ERCC6L	3.1203	3.0211	6.2934	4.8008
ENSG00000187037	GPR141	12.4812	2.0141	3.2633	2.0214
ENSG00000187258	NPSR1	2.1031	2.6438	3.9393	2.318
ENSG00000187266	EPOR	3.093	3.4126	6.8914	2.2799
ENSG00000187808	SOWAHD	0.1486	0.4316	0.0583	0.2021
ENSG00000188032	C19orf67	0.2972	0.2877	0.2331	0.2527
ENSG00000188163	FAM166A	2.3331	2.0427	3.3886	2.6938
ENSG00000188229	TUBB4B	2.2677	2.1502	3.1218	2.6132
ENSG00000188385	JAKMIP3	0.3086	0.395	0.4577	0.3703
ENSG00000188486	H2AFX	2.2242	2.766	4.225	2.2551
ENSG00000188501	LCTL	2.2177	2.0158	2.9993	2.9175
ENSG00000188626	GOLGA8M	0.2054	0.3422	0.2318	0.4454
ENSG00000189052	CGB5	23.1794	11.2213	48.4828	10.1069
ENSG00000189057	FAM111B	2.3402	2.2434	3.003	2.5633
ENSG00000196139	AKR1C3	0.221	0.2109	0.2876	0.359
ENSG00000196460	RFX8	2.6253	2.8073	6.5307	3.0367
ENSG00000196562	SULF2	0.4644	0.3965	0.178	0.2501
ENSG00000196584	XRCC2	2.4883	3.3391	6.969	3.1803
ENSG00000197046	SIGLEC15	4.1334	2.0318	3.1011	5.9631
ENSG00000197299	BLM	3.0928	3.5152	7.2776	3.0556
ENSG00000197415	VEPH1	0.2471	0.4827	0.2564	0.2739
ENSG00000197561	ELANE	0.0892	0.1726	0.0666	0.2843
ENSG00000197635	DPP4	0.3036	0.3487	0.1269	0.4392
ENSG00000197971	MBP	0.4499	0.3953	0.2522	0.248
ENSG00000198056	PRIM1	4.9925	2.1579	4.8345	3.8984
ENSG00000198125	MB	15.1558	4.8913	15.8502	6.3168
ENSG00000198576	ARC	4.0861	11.8687	17.0933	19.7085
ENSG00000198826	ARHGAP11A	2.6191	2.9318	5.1795	3.5449
ENSG00000198901	PRC1	2.9502	3.5065	7.2795	6.1611
ENSG00000198948	MFAP3L	0.3281	0.4575	0.178	0.2854
ENSG00000198959	TGM2	0.2909	0.0355	0.0342	0.1114
ENSG00000203756	TMEM244	8.9152	8.6317	2.3309	2.0214
ENSG00000203760	CENPW	2.4018	2.6914	6.0731	3.7721
ENSG00000203852	HIST2H3A	0.3821	0.2354	0.2797	0.4211
ENSG00000204540	PSORS1C1	0.3611	0.2093	0.3683	0.2599
ENSG00000204805	AL391987.2	0.3285	0.4028	0.3263	0.4162
ENSG00000204936	CD177	0.0357	0.0411	0.0548	0.2197
ENSG00000205336	ADGRG1	5.0849	3.165	2.8154	4.614
ENSG00000212724	KRTAP2-3	3.086	2.9595	4.3032	20.3058
ENSG00000213145	CRIP1	5.7312	12.1384	11.6545	2.1818
ENSG00000213417	KRTAP2-4	11.144	4.3159	4.6618	11.1176
ENSG00000214216	IQCJ	2.6745	10.3581	2.7971	3.0321
ENSG00000216588	IGSF23	0.24	0.159	0.4079	0.4191
ENSG00000226650	KIF4B	2.8259	3.8719	6.9043	6.8812
ENSG00000228716	DHFR	2.6076	2.8465	4.0925	3.1736
ENSG00000229676	ZNF492	5.2217	2.2119	5.8811	2.8299
ENSG00000233232	NPIPB7	0.4863	0.3699	0.3291	0.4492
ENSG00000235109	ZSCAN31	0.2368	0.3763	0.3446	0.4731
ENSG00000237649	KIFC1	3.1737	3.6379	9.7676	5.1591
ENSG00000240694	PNMA2	0.2515	0.1032	0.2051	0.0686
ENSG00000242265	PEG10	2.3728	2.6872	8.692	3.7783
ENSG00000243137	PSG4	0.0053	0.0053	0.0112	0.0044
ENSG00000244414	CFHR1	0.0524	0.1439	0.0166	0.2721
ENSG00000250254	PTTG2	2.5709	2.5688	7.2258	7.6334
ENSG00000253368	TRNP1	4.6466	2.2038	7.989	2.0318
ENSG00000257341	AL928654.3	3.8346	4.3402	7.2359	2.5267
ENSG00000259288	BUB1B-PAK6	2.6856	4.4812	7.3386	4.3797
ENSG00000259316	AC087632.2	2.2587	2.3151	4.6929	3.3942
ENSG00000262406	MMP12	2.2631	2.8485	6.1536	8.0856
ENSG00000263264	AC119396.1	0.1845	0.2158	0.2331	0.4043
ENSG00000265190	ANXA8	4.0755	2.1247	14.9178	3.7059
ENSG00000265303	AC099850.2	2.3812	2.2395	3.6082	3.2751
ENSG00000271949	AC093423.3	2.1873	3.6967	3.0215	2.2986
ENSG00000275163	AC117457.1	0.2972	0.1439	0.1097	0.379
ENSG00000276043	UHRF1	2.2727	2.1201	4.6914	2.8898
ENSG00000276368	HIST1H2AJ	2.0378	2.3018	14.9178	3.0321
ENSG00000278987	AL031009.1	8.4694	2.7334	17.7149	5.0535
ENSG00000279026	AC005225.4	0.4458	0.4932	0.4144	0.4756
ENSG00000279118	AC093535.2	0.3213	0.4059	0.2122	0.2712
ENSG00000279199	AC068669.1	0.3242	0.4932	0.4144	0.1263
ENSG00000279283	AC131009.4	0.3242	0.2877	0.2194	0.2527
ENSG00000279333	AC096636.1	0.0371	0.0822	0.004	0.0357
ENSG00000279400	AC008957.3	0.12	0.1888	0.4662	0.1189
ENSG00000279594	AL049780.3	0.0991	0.0863	0.2331	0.4043
ENSG00000279692	AC110285.6	2.2693	9.6676	7.4589	3.2005
ENSG00000279759	AC118344.2	0.4052	0.4143	0.4144	0.4687
ENSG00000279801	AC111170.3	4.4576	4.3159	2.3309	6.0642
ENSG00000284491	THSD8	2.618	2.3344	5.5171	4.0231
ENSG00000284713	SMIM38	0.4458	0.3453	0.4144	0.1348
ENSG00000284779	AC132217.2	0.43	0.4719	0.1071	0.1838
ENSG00000284946	AC068831.7	2.6346	3.0782	5.4089	4.5817
ENSG00000285082	AL160272.2	0.3658	0.2656	0.0367	0.4905
ENSG00000285133	AC022506.1	0.2649	0.3398	0.377	0.4697
ENSG00000285938	AC072022.2	0.3509	0.4287	0.4964	0.4417
ENSG00000286106	AC253572.1	0.0615	0.0635	0.1413	0.4775
