# Supplementary material for: Germline AGO2 mutations impair RNA interference and human neurological development
Source: Nat Commun. 2020 Nov 16;11:5797. doi: 10.1038/s41467-020-19572-5 (PMC7670403; doi:10.1038/s41467-020-19572-5)
Supplement: Supplementary file 7 — Supplementary Data 3 [file 41467_2020_19572_MOESM7_ESM.xlsx]

## Sheet: Tabelle1
Supplementary Data 3. Gene ontology analysis of the differentially-expressed genes in cases 2 and 3
Category	Term	Count	%	PValue	List Total	Pop Hits	Pop Total	Fold Enrichment	Bonferroni	Benjamini	FDR
GOTERM_BP_DIRECT	GO:0051301~cell division	62	13.5371	7.35464e-35	408	350	16792	7.29064	1.48196e-31	1.48196e-31	1.2656e-31
GOTERM_BP_DIRECT	GO:0007067~mitotic nuclear division	48	10.4803	1.23867e-28	408	248	16792	7.96584	2.49592e-25	1.24796e-25	2.13153e-25
GOTERM_BP_DIRECT	GO:0007062~sister chromatid cohesion	31	6.76856	1.85875e-24	408	103	16792	12.387	3.74539e-21	1.24846e-21	3.19858e-21
GOTERM_BP_DIRECT	GO:0006260~DNA replication	31	6.76856	6.49321e-19	408	155	16792	8.23137	1.30838e-15	3.27095e-16	1.11737e-15
GOTERM_BP_DIRECT	GO:0000082~G1/S transition of mitotic cell cycle	25	5.45852	1.93318e-17	408	102	16792	10.0875	3.89535e-14	7.7907e-15	3.32665e-14
GOTERM_BP_DIRECT	GO:0007059~chromosome segregation	20	4.36681	1.52669e-15	408	68	16792	12.105	3.13194e-12	5.22027e-13	2.67564e-12
GOTERM_BP_DIRECT	GO:0006270~DNA replication initiation	14	3.05677	1.88468e-13	408	32	16792	18.0061	3.79859e-10	5.42656e-11	3.24407e-10
GOTERM_BP_DIRECT	GO:0000070~mitotic sister chromatid segregation	11	2.40175	1.48107e-10	408	25	16792	18.109	2.98436e-07	3.73046e-08	2.54866e-07
GOTERM_MF_DIRECT	GO:0005524~ATP binding	77	16.8122	4.33023e-10	412	1495	16881	2.11033	2.29069e-07	2.29069e-07	6.28513e-07
GOTERM_BP_DIRECT	GO:0007018~microtubule-based movement	15	3.27511	8.04987e-09	408	81	16792	7.62164	1.62204e-05	1.80228e-06	1.38524e-05
GOTERM_BP_DIRECT	GO:0007080~mitotic metaphase plate congression	11	2.40175	1.21675e-08	408	37	16792	12.2358	2.45172e-05	2.45175e-06	2.09381e-05
GOTERM_BP_DIRECT	GO:0000281~mitotic cytokinesis	10	2.18341	1.72283e-08	408	29	16792	14.192	3.47145e-05	3.15591e-06	2.96469e-05
GOTERM_MF_DIRECT	GO:0005515~protein binding	270	58.952	1.7969e-08	412	8785	16881	1.25928	9.50555e-06	4.75278e-06	2.60811e-05
GOTERM_BP_DIRECT	GO:0000086~G2/M transition of mitotic cell cycle	18	3.93013	3.63687e-08	408	137	16792	5.40747	7.32802e-05	6.10688e-06	6.25839e-05
GOTERM_MF_DIRECT	GO:0008017~microtubule binding	22	4.80349	3.95845e-08	412	208	16881	4.33371	2.094e-05	6.98003e-06	5.7455e-05
GOTERM_BP_DIRECT	GO:0007051~spindle organization	8	1.74672	4.42197e-08	408	16	16792	20.5784	8.90987e-05	6.85403e-06	7.60942e-05
GOTERM_MF_DIRECT	GO:0003777~microtubule motor activity	14	3.05677	6.27827e-08	412	80	16881	7.17033	3.32115e-05	8.30297e-06	9.11261e-05
GOTERM_MF_DIRECT	GO:0008574~ATP-dependent microtubule motor activity, plus-end-directed	8	1.74672	7.59252e-08	412	17	16881	19.2816	4.01636e-05	8.03285e-06	0.000110202
GOTERM_BP_DIRECT	GO:0000731~DNA synthesis involved in DNA repair	10	2.18341	1.0677e-07	408	35	16792	11.7591	0.000215118	1.53671e-05	0.000183732
GOTERM_BP_DIRECT	GO:0000083~regulation of transcription involved in G1/S transition of mitotic cell cycle	8	1.74672	8.18088e-07	408	23	16792	14.3154	0.00164709	0.000109891	0.00140777
GOTERM_BP_DIRECT	GO:0006281~DNA repair	21	4.58515	1.22515e-06	408	235	16792	3.67785	0.00246564	0.000154281	0.00210824
GOTERM_BP_DIRECT	GO:0006268~DNA unwinding involved in DNA replication	6	1.31004	1.86073e-06	408	10	16792	24.6941	0.00374236	0.000220528	0.00320194
GOTERM_BP_DIRECT	GO:0051726~regulation of cell cycle	15	3.27511	1.86544e-06	408	124	16792	4.97865	0.00375182	0.000208805	0.00321005
GOTERM_BP_DIRECT	GO:0000732~strand displacement	8	1.74672	2.06127e-06	408	26	16792	12.6637	0.00414485	0.000218579	0.00354701
GOTERM_BP_DIRECT	GO:0031145~anaphase-promoting complex-dependent catabolic process	12	2.62009	3.04967e-06	408	79	16792	6.25168	0.00612625	0.000307207	0.0052478
GOTERM_BP_DIRECT	GO:0008283~cell proliferation	26	5.67686	3.4353e-06	408	366	16792	2.92371	0.00689825	0.000329572	0.00591138
GOTERM_BP_DIRECT	GO:0000079~regulation of cyclin-dependent protein serine/threonine kinase activity	9	1.96507	3.54067e-06	408	39	16792	9.49774	0.00710907	0.000324241	0.00609268
GOTERM_BP_DIRECT	GO:0051310~metaphase plate congression	6	1.31004	5.61762e-06	408	12	16792	20.5784	0.0112557	0.000492033	0.00966647
GOTERM_BP_DIRECT	GO:0007094~mitotic spindle assembly checkpoint	7	1.52838	5.67777e-06	408	20	16792	14.4049	0.0113755	0.000476584	0.00976997
GOTERM_BP_DIRECT	GO:0007052~mitotic spindle organization	8	1.74672	5.86672e-06	408	30	16792	10.9752	0.0117519	0.000472747	0.0100951
GOTERM_BP_DIRECT	GO:0034080~CENP-A containing nucleosome assembly	9	1.96507	7.66685e-06	408	43	16792	8.61423	0.0153301	0.000594007	0.0131925
GOTERM_BP_DIRECT	GO:0032508~DNA duplex unwinding	9	1.96507	9.17421e-06	408	44	16792	8.41845	0.0183163	0.000684437	0.015786
GOTERM_BP_DIRECT	GO:0051988~regulation of attachment of spindle microtubules to kinetochore	5	1.0917	1.12338e-05	408	7	16792	29.3978	0.0223819	0.000808108	0.0193296
GOTERM_BP_DIRECT	GO:0007088~regulation of mitotic nuclear division	7	1.52838	1.81597e-05	408	24	16792	12.0041	0.0359308	0.001261	0.031245
GOTERM_BP_DIRECT	GO:0051256~mitotic spindle midzone assembly	5	1.0917	2.20371e-05	408	8	16792	25.723	0.0434337	0.00147908	0.0379151
GOTERM_BP_DIRECT	GO:0034501~protein localization to kinetochore	5	1.0917	6.3605e-05	408	10	16792	20.5784	0.120295	0.00412592	0.109396
GOTERM_BP_DIRECT	GO:0007049~cell cycle	17	3.71179	8.1757e-05	408	217	16792	3.22427	0.151892	0.00513512	0.140596
GOTERM_MF_DIRECT	GO:0003697~single-stranded DNA binding	11	2.40175	8.75893e-05	412	93	16881	4.8463	0.0452796	0.00769305	0.127057
GOTERM_MF_DIRECT	GO:0003682~chromatin binding	24	5.24017	9.40838e-05	412	391	16881	2.51499	0.0485543	0.00708516	0.136472
GOTERM_MF_DIRECT	GO:0003688~DNA replication origin binding	5	1.0917	9.97701e-05	412	11	16881	18.6242	0.0514123	0.00657591	0.144714
GOTERM_BP_DIRECT	GO:0007093~mitotic cell cycle checkpoint	7	1.52838	0.000103764	408	32	16792	9.00306	0.188682	0.00631618	0.178409
GOTERM_BP_DIRECT	GO:0006977~DNA damage response, signal transduction by p53 class mediator resulting in cell cycle arrest	9	1.96507	0.000119653	408	62	16792	5.97438	0.214249	0.00706653	0.205702
GOTERM_MF_DIRECT	GO:0019901~protein kinase binding	23	5.02183	0.000143689	412	376	16881	2.50635	0.0731994	0.00841075	0.208355
GOTERM_BP_DIRECT	GO:0000910~cytokinesis	8	1.74672	0.000145743	408	48	16792	6.85948	0.254496	0.00835616	0.250502
GOTERM_BP_DIRECT	GO:0051439~regulation of ubiquitin-protein ligase activity involved in mitotic cell cycle	6	1.31004	0.000191487	408	23	16792	10.7366	0.320149	0.0106617	0.329003
GOTERM_BP_DIRECT	GO:0032467~positive regulation of cytokinesis	7	1.52838	0.000240327	408	37	16792	7.78643	0.383882	0.0130044	0.412755
GOTERM_BP_DIRECT	GO:0045143~homologous chromosome segregation	4	0.873362	0.000267717	408	6	16792	27.4379	0.416973	0.0140976	0.459694
GOTERM_BP_DIRECT	GO:0007076~mitotic chromosome condensation	5	1.0917	0.00037546	408	15	16792	13.719	0.530784	0.0192154	0.644136
GOTERM_BP_DIRECT	GO:0000278~mitotic cell cycle	7	1.52838	0.000428382	408	41	16792	7.02678	0.578263	0.0213531	0.734615
GOTERM_MF_DIRECT	GO:0043138~3'-5' DNA helicase activity	4	0.873362	0.0004662	412	7	16881	23.4133	0.218607	0.024366	0.674541
GOTERM_BP_DIRECT	GO:0051437~positive regulation of ubiquitin-protein ligase activity involved in regulation of mitotic cell cycle transition	9	1.96507	0.000497083	408	76	16792	4.87384	0.632809	0.0241398	0.851954
GOTERM_BP_DIRECT	GO:0051983~regulation of chromosome segregation	4	0.873362	0.000722904	408	8	16792	20.5784	0.767107	0.0340998	1.23673
GOTERM_BP_DIRECT	GO:0001556~oocyte maturation	5	1.0917	0.000794563	408	18	16792	11.4325	0.798443	0.0365632	1.35853
GOTERM_BP_DIRECT	GO:0006890~retrograde vesicle-mediated transport, Golgi to ER	9	1.96507	0.000828502	408	82	16792	4.51722	0.811776	0.037246	1.41617
GOTERM_BP_DIRECT	GO:0051897~positive regulation of protein kinase B signaling	9	1.96507	0.000971816	408	84	16792	4.40966	0.859023	0.0426028	1.65921
GOTERM_BP_DIRECT	GO:0006302~double-strand break repair	8	1.74672	0.00106137	408	66	16792	4.98871	0.882321	0.0454518	1.8108
GOTERM_BP_DIRECT	GO:1904668~positive regulation of ubiquitin protein ligase activity	4	0.873362	0.0010649	408	9	16792	18.2919	0.883157	0.0446516	1.81678
GOTERM_BP_DIRECT	GO:0030071~regulation of mitotic metaphase/anaphase transition	4	0.873362	0.0010649	408	9	16792	18.2919	0.883157	0.0446516	1.81678
GOTERM_BP_DIRECT	GO:0008608~attachment of spindle microtubules to kinetochore	4	0.873362	0.0010649	408	9	16792	18.2919	0.883157	0.0446516	1.81678
