# Supplementary material for: Germline AGO2 mutations impair RNA interference and human neurological development
Source: Nat Commun. 2020 Nov 16;11:5797. doi: 10.1038/s41467-020-19572-5 (PMC7670403; doi:10.1038/s41467-020-19572-5)
Supplement: Supplementary file 8 — Supplementary Data 4 [file 41467_2020_19572_MOESM8_ESM.xlsx]

## Sheet: Tabelle1
Supplementary Data 4. List of 164 commonly differentially-expressed genes and its fold-changes in cases 2, 3 and 14,
Gene ID	Gene name	case 2_control 1	case 2_control 2	case 2_control 3	case 3_control 5	case 14_control 4
ENSG00000005189	REXO5	2.0532	2.1867	2.336	3.4743	2.8262
ENSG00000007968	E2F2	2.5516	3.0487	3.5994	3.0321	2.3805
ENSG00000011426	ANLN	2.9197	3.1318	7.7091	6.7095	2.6629
ENSG00000024526	DEPDC1	2.6458	3.1513	9.2234	6.4684	3.6942
ENSG00000051341	POLQ	2.4306	2.4742	5.9572	3.2561	2.2837
ENSG00000066279	ASPM	3.3316	3.8701	7.9532	5.3641	2.8078
ENSG00000068489	PRR11	3.0845	3.0996	7.9629	7.291	2.0234
ENSG00000070731	ST6GALNAC2	5.2005	10.0704	4.0791	2.4425	18.4844
ENSG00000070808	CAMK2A	3.0906	4.4885	5.387	20.7192	2.3961
ENSG00000071539	TRIP13	3.0846	3.416	7.4774	5.3031	2.236
ENSG00000072571	HMMR	3.0531	3.1496	6.97	5.7812	2.6776
ENSG00000075218	GTSE1	2.9755	3.5388	7.6961	5.7128	2.282
ENSG00000075702	WDR62	2.9133	3.0543	6.4086	3.7955	2.6108
ENSG00000076382	SPAG5	3.0724	3.3331	7.7115	4.0535	2.8952
ENSG00000079616	KIF22	2.4105	2.4651	4.3537	2.9977	2.0072
ENSG00000080986	NDC80	2.3196	2.6925	7.1093	5.0812	3.1697
ENSG00000087586	AURKA	2.3495	2.4006	4.7284	5.125	2.4021
ENSG00000088325	TPX2	2.714	3.3058	6.578	5.5474	2.7451
ENSG00000089685	BIRC5	3.2355	3.7395	8.8652	8.4294	2.5459
ENSG00000100206	DMC1	4.1314	3.1539	14.7624	4.5481	2.6654
ENSG00000100234	TIMP3	4.3447	3.2722	2.0592	7.2492	2.4287
ENSG00000100739	BDKRB1	5.4913	2.1346	14.1832	3.6497	5.913
ENSG00000101213	PTK6	5.2217	4.4238	9.5567	3.6096	3.5208
ENSG00000101447	FAM83D	4.2424	4.2042	9.7106	5.4159	2.8783
ENSG00000104147	OIP5	2.3955	2.1685	5.2382	3.0321	2.2168
ENSG00000104889	RNASEH2A	2.6217	2.3233	5.3645	4.0297	2.2481
ENSG00000105011	ASF1B	3.5873	3.3612	8.8027	3.0836	2.5843
ENSG00000106236	NPTX2	8.3803	8.1138	10.9553	3.0321	5.4768
ENSG00000109674	NEIL3	2.566	2.2148	3.9566	2.281	2.8979
ENSG00000111291	GPRC5D	3.9481	2.2299	9.6344	3.7059	3.6512
ENSG00000111665	CDCA3	2.8374	2.971	6.5642	4.455	2.5985
ENSG00000112984	KIF20A	2.6165	3.1583	8.731	6.1232	3.2868
ENSG00000117152	RGS4	3.7556	8.1097	2.4346	3.3737	2.7674
ENSG00000117155	SSX2IP	2.5139	2.0762	3.1566	2.0554	2.5918
ENSG00000117399	CDC20	2.6358	4.4837	8.9411	6.3964	2.8532
ENSG00000117650	NEK2	2.3087	2.8921	5.8273	4.4525	2.6829
ENSG00000117724	CENPF	2.2346	3.1175	6.8734	4.4539	2.2367
ENSG00000118193	KIF14	2.9875	3.5272	10.1843	7.517	2.9737
ENSG00000120738	EGR1	4.1059	7.2996	14.9011	2.218	2.7364
ENSG00000121152	NCAPH	3.2502	3.5264	8.0639	6.9345	2.0121
ENSG00000122966	CIT	2.4774	2.026	5.9907	4.6793	2.1577
ENSG00000123219	CENPK	2.5968	2.153	4.6245	3.329	2.1193
ENSG00000123485	HJURP	4.0355	3.7784	8.2531	4.8824	2.5608
ENSG00000125968	ID1	17.0825	53.1004	55.8859	17.4659	3.5878
ENSG00000126787	DLGAP5	2.3043	3.0583	6.7329	6.435	2.4656
ENSG00000127564	PKMYT1	2.8015	2.4587	4.7179	3.8042	2.1849
ENSG00000128045	RASL11B	5.5401	2.5895	3.6871	3.3353	12.475
ENSG00000128408	RIBC2	2.1793	2.9672	5.128	2.3324	2.6654
ENSG00000128567	PODXL	13.7608	6.6454	11.8284	18.0187	4.6618
ENSG00000128944	KNSTRN	2.7492	2.3191	2.933	3.7485	2.3708
ENSG00000129195	PIMREG	2.8519	2.9058	9.3389	7.1724	2.2833
ENSG00000129355	CDKN2D	2.9353	3.0859	4.9156	2.0878	2.1143
ENSG00000129810	SGO1	2.8378	2.9335	9.5779	4.1243	2.1465
ENSG00000131747	TOP2A	2.7386	3.0697	7.3215	4.1227	2.5538
ENSG00000132185	FCRLA	3.0885	4.4067	16.9573	25.141	8.2633
ENSG00000133640	LRRIQ1	2.5374	3.9922	3.4497	3.754	2.7384
ENSG00000134057	CCNB1	2.5692	2.9234	6.2985	6.6108	2.5196
ENSG00000134222	PSRC1	2.2136	2.6257	3.954	3.5142	2.5138
ENSG00000134398	ERN2	3.485	6.7485	10.0229	7.6524	2.282
ENSG00000134690	CDCA8	3.0862	3.1931	8.773	6.6513	2.3512
ENSG00000134830	C5AR2	4.6486	3.1506	13.6125	2.3583	3.2455
ENSG00000135324	MRAP2	9.8513	38.1523	4.121	7.6307	42.902
ENSG00000135451	TROAP	2.1609	3.03	9.4914	7.8048	2.4223
ENSG00000135476	ESPL1	2.4278	3.1095	9.3748	4.3315	2.5566
ENSG00000136108	CKAP2	2.9372	2.5756	4.1956	4.0517	2.2893
ENSG00000136824	SMC2	2.3476	2.5797	3.8252	3.2383	2.1946
ENSG00000137804	NUSAP1	2.8813	3.0668	8.4069	4.4554	2.3863
ENSG00000137807	KIF23	3.2572	3.128	5.5617	3.3834	2.1037
ENSG00000137812	KNL1	3.2458	2.8471	8.7661	5.5238	2.4254
ENSG00000137825	ITPKA	2.8974	4.8091	4.0402	3.2079	4.7162
ENSG00000138160	KIF11	3.172	3.5259	7.2665	3.4738	2.1511
ENSG00000138180	CEP55	3.1659	3.6841	10.0919	5.2138	2.7635
ENSG00000138182	KIF20B	2.5228	2.6664	5.8834	3.8092	2.5031
ENSG00000138778	CENPE	2.3095	2.6306	5.8299	5.0864	2.1589
ENSG00000139318	DUSP6	2.795	5.2906	3.958	3.7718	3.4361
ENSG00000142945	KIF2C	2.5376	3.3503	5.9453	5.199	2.3391
ENSG00000143228	NUF2	2.9017	2.8186	7.0205	3.754	2.0629
ENSG00000143942	CHAC2	2.2144	2.6064	2.659	2.2627	2.0305
ENSG00000144063	MALL	10.637	17.1647	16.345	5.7899	38.676
ENSG00000145386	CCNA2	2.9357	3.1865	5.8915	4.0314	2.1509
ENSG00000148773	MKI67	2.9235	3.734	6.8604	5.4554	2.2044
ENSG00000149968	MMP3	3.6113	3.7602	7.8477	12.1466	6.5824
ENSG00000153044	CENPH	2.3579	2.6275	8.0583	3.2216	2.1299
ENSG00000153820	SPHKAP	10.7477	31.2182	202.322	5.3904	25.1022
ENSG00000154133	ROBO4	3.1628	7.5655	13.8922	2.7289	5.7376
ENSG00000154839	SKA1	3.3728	4.4459	7.8154	3.4195	2.2966
ENSG00000156509	FBXO43	3.8945	2.9242	5.5276	4.5144	2.3936
ENSG00000156970	BUB1B	2.3136	2.9606	6.7393	4.9279	2.233
ENSG00000157554	ERG	5.5083	2.928	13.4416	2.8847	61.7667
ENSG00000158402	CDC25C	2.2882	2.8898	9.7898	3.6614	2.3548
ENSG00000160298	C21orf58	2.5074	2.0558	3.4964	2.0138	2.0222
ENSG00000161800	RACGAP1	2.6787	2.8577	5.6994	4.0069	2.3397
ENSG00000162063	CCNF	2.4068	2.3515	5.2387	3.5304	2.0434
ENSG00000162073	PAQR4	3.0199	2.361	3.9908	2.9825	2.2177
ENSG00000162746	FCRLB	4.3987	6.1005	7.3883	6.1698	5.6229
ENSG00000163535	SGO2	2.3799	2.1305	4.8127	3.3853	2.5058
ENSG00000164087	POC1A	3.0944	2.2114	4.3242	2.8581	2.471
ENSG00000164683	HEY1	6.835	3.0543	3.0635	3.7059	2.0212
ENSG00000165071	TMEM71	2.6003	3.3568	3.6259	3.0321	2.4895
ENSG00000165480	SKA3	2.8852	2.9161	8.3997	4.7348	2.0291
ENSG00000166670	MMP10	16.0473	5.179	3.3565	11.1176	4.7922
ENSG00000166845	C18orf54	2.1596	2.9341	3.2081	2.6269	2.185
ENSG00000166851	PLK1	2.8326	3.5853	9.8013	5.9864	2.5147
ENSG00000167513	CDT1	2.4627	2.9369	4.8622	2.8877	2.2763
ENSG00000168078	PBK	3.8425	3.0616	8.1928	5.9027	2.5731
ENSG00000168874	ATOH8	2.8473	2.4475	6.2728	3.3622	2.6914
ENSG00000169247	SH3TC2	22.2879	4.8554	4.1134	3.7707	5.2847
ENSG00000169252	ADRB2	10.2119	3.5084	7.3424	5.0003	6.6939
ENSG00000169679	BUB1	2.9833	3.7505	7.8585	5.9981	3.168
ENSG00000169918	OTUD7A	2.4665	3.0487	5.3834	3.7772	3.2977
ENSG00000170312	CDK1	2.6237	2.4542	6.1637	3.7546	2.2934
ENSG00000170745	KCNS3	2.4974	4.9909	12.7423	2.4879	5.4768
ENSG00000171241	SHCBP1	3.1478	3.0794	7.5393	5.3867	2.0844
ENSG00000171320	ESCO2	3.254	2.7586	6.7353	4.9406	2.6189
ENSG00000173267	SNCG	3.6651	3.0907	2.3521	3.3996	4.2419
ENSG00000173421	CCDC36	5.4899	2.1719	5.0738	4.0428	15.7459
ENSG00000173801	JUP	2.01	2.0583	3.1247	3.4364	6.6635
ENSG00000175793	SFN	7.1321	13.8108	29.8356	3.5374	6.3897
ENSG00000177602	HASPIN	3.1073	2.9796	5.0715	3.6768	2.8464
ENSG00000178726	THBD	2.4961	11.1697	21.6524	12.9102	12.2272
ENSG00000179388	EGR3	2.5297	16.3284	13.2279	3.4986	10.5886
ENSG00000183150	GPR19	2.1174	3.2801	2.2144	6.5695	2.4065
ENSG00000183763	TRAIP	2.6974	2.122	5.1171	3.207	2.0285
ENSG00000183856	IQGAP3	2.6035	4.3043	8.2655	4.3714	2.4535
ENSG00000184661	CDCA2	3.3543	3.1178	6.6819	4.4833	2.4498
ENSG00000185666	SYN3	4.3349	3.2918	2.0787	7.3345	2.4405
ENSG00000186185	KIF18B	3.0997	3.2731	8.3617	3.8935	2.5171
ENSG00000186871	ERCC6L	3.1203	3.0211	6.2934	4.8008	2.2246
ENSG00000187258	NPSR1	2.1031	2.6438	3.9393	2.318	2.2214
ENSG00000187266	EPOR	3.093	3.4126	6.8914	2.2799	2.9959
ENSG00000198056	PRIM1	4.9925	2.1579	4.8345	3.8984	2.199
ENSG00000198125	MB	15.1558	4.8913	15.8502	6.3168	4.564
ENSG00000198901	PRC1	2.9502	3.5065	7.2795	6.1611	2.471
ENSG00000205336	ADGRG1	5.0849	3.165	2.8154	4.614	3.5086
ENSG00000212724	KRTAP2-3	3.086	2.9595	4.3032	20.3058	2.282
ENSG00000213417	KRTAP2-4	11.144	4.3159	4.6618	11.1176	2.0538
ENSG00000226650	KIF4B	2.8259	3.8719	6.9043	6.8812	2.315
ENSG00000237649	KIFC1	3.1737	3.6379	9.7676	5.1591	2.1989
ENSG00000253368	TRNP1	4.6466	2.2038	7.989	2.0318	3.9121
ENSG00000262406	MMP12	2.2631	2.8485	6.1536	8.0856	7.3025
ENSG00000265190	ANXA8	4.0755	2.1247	14.9178	3.7059	12.3229
ENSG00000279692	AC110285.6	2.2693	9.6676	7.4589	3.2005	2.3472
ENSG00000284491	THSD8	2.618	2.3344	5.5171	4.0231	2.2168
ENSG00000284946	AC068831.7	2.6346	3.0782	5.4089	4.5817	2.295
ENSG00000079215	SLC1A3	0.2157	0.2569	0.459	0.2529	0.4694
ENSG00000105855	ITGB8	0.3731	0.2533	0.1741	0.2415	0.3383
ENSG00000106123	EPHB6	0.1881	0.4052	0.3697	0.4969	0.282
ENSG00000107742	SPOCK2	0.2743	0.3453	0.2486	0.2756	0.1369
ENSG00000122862	SRGN	0.1025	0.379	0.0663	0.367	0.3031
ENSG00000124557	BTN1A1	0.0991	0.2877	0.4662	0.2527	0.3043
ENSG00000130487	KLHDC7B	0.027	0.2158	0.0622	0.0632	0.2853
ENSG00000136237	RAPGEF5	0.2743	0.2031	0.054	0.2465	0.3043
ENSG00000154188	ANGPT1	0.3315	0.2731	0.1745	0.3593	0.2143
ENSG00000162849	KIF26B	0.2671	0.2198	0.1661	0.2548	0.2433
ENSG00000163012	ZSWIM2	0.2229	0.2877	0.0583	0.361	0.3423
ENSG00000166920	C15orf48	0.1981	0.4932	0.1621	0.2246	0.3423
ENSG00000171956	FOXB1	0.4863	0.3699	0.0629	0.0518	0.4213
ENSG00000182752	PAPPA	0.2538	0.3862	0.1081	0.2667	0.4966
ENSG00000187808	SOWAHD	0.1486	0.4316	0.0583	0.2021	0.1404
ENSG00000196562	SULF2	0.4644	0.3965	0.178	0.2501	0.4035
ENSG00000243137	PSG4	0.0053	0.0053	0.0112	0.0044	0.0096
ENSG00000279026	AC005225.4	0.4458	0.4932	0.4144	0.4756	0.3511
ENSG00000279333	AC096636.1	0.0371	0.0822	0.004	0.0357	0.0558
ENSG00000279400	AC008957.3	0.12	0.1888	0.4662	0.1189	0.3708
