# Supplementary material for: Germline AGO2 mutations impair RNA interference and human neurological development
Source: Nat Commun. 2020 Nov 16;11:5797. doi: 10.1038/s41467-020-19572-5 (PMC7670403; doi:10.1038/s41467-020-19572-5)
Supplement: Supplementary file 9 — Supplementary Data 5 [file 41467_2020_19572_MOESM9_ESM.xlsx]

## Sheet: Tabelle1
Supplementary Data 5. Gene ontology analysis of the differentially-expressed genes in cases 2, 3 and 14
Category	Term	Count	%	PValue	List Total	Pop Hits	Pop Total	Fold Enrichment	Bonferroni	Benjamini	FDR
GOTERM_BP_DIRECT	GO:0051301~cell division	39	24.6835	2.85623e-31	146	350	16792	12.8158	2.39066e-28	2.39066e-28	4.41036e-28
GOTERM_BP_DIRECT	GO:0007067~mitotic nuclear division	34	21.519	4.739e-30	146	248	16792	15.768	3.96654e-27	1.98327e-27	7.31759e-27
GOTERM_BP_DIRECT	GO:0007062~sister chromatid cohesion	19	12.0253	6.87391e-19	146	103	16792	21.2161	5.75346e-16	1.91782e-16	1.06141e-15
GOTERM_BP_DIRECT	GO:0007059~chromosome segregation	16	10.1266	1.54481e-17	146	68	16792	27.062	1.293e-14	3.23251e-15	2.38537e-14
GOTERM_MF_DIRECT	GO:0008017~microtubule binding	19	12.0253	1.49473e-13	143	208	16881	10.7833	3.22782e-11	3.22782e-11	1.89659e-10
GOTERM_BP_DIRECT	GO:0007018~microtubule-based movement	13	8.22785	4.60482e-12	146	81	16792	18.459	3.85428e-09	7.70856e-10	7.11048e-09
GOTERM_BP_DIRECT	GO:0000070~mitotic sister chromatid segregation	9	5.6962	2.43115e-11	146	25	16792	41.4049	2.03487e-08	3.39145e-09	3.75398e-08
GOTERM_MF_DIRECT	GO:0003777~microtubule motor activity	12	7.59494	6.43964e-11	143	80	16881	17.7073	1.39096e-08	6.95481e-09	8.17306e-08
GOTERM_BP_DIRECT	GO:0000281~mitotic cytokinesis	9	5.6962	9.37103e-11	146	29	16792	35.6939	7.84356e-08	1.12051e-08	1.447e-07
GOTERM_BP_DIRECT	GO:0007080~mitotic metaphase plate congression	9	5.6962	7.9527e-10	146	37	16792	27.9763	6.65641e-07	8.32051e-08	1.22799e-06
GOTERM_BP_DIRECT	GO:0051310~metaphase plate congression	6	3.79747	3.37951e-08	146	12	16792	57.5068	2.82861e-05	3.14294e-06	5.21837e-05
GOTERM_MF_DIRECT	GO:0005524~ATP binding	35	22.1519	5.95614e-08	143	1495	16881	2.76369	1.28652e-05	4.28841e-06	7.5594e-05
GOTERM_MF_DIRECT	GO:0008574~ATP-dependent microtubule motor activity, plus-end-directed	6	3.79747	2.23871e-07	143	17	16881	41.6643	4.8355e-05	1.2089e-05	0.000284133
GOTERM_BP_DIRECT	GO:0007088~regulation of mitotic nuclear division	6	3.79747	1.66833e-06	146	24	16792	28.7534	0.00139542	0.000139629	0.00257607
GOTERM_BP_DIRECT	GO:0000086~G2/M transition of mitotic cell cycle	10	6.32911	2.92116e-06	146	137	16792	8.39516	0.00244203	0.000222249	0.00451053
GOTERM_MF_DIRECT	GO:0019901~protein kinase binding	15	9.49367	3.52827e-06	143	376	16881	4.7094	0.000761818	0.00015241	0.00447792
GOTERM_BP_DIRECT	GO:0007051~spindle organization	5	3.16456	8.95534e-06	146	16	16792	35.9418	0.00746763	0.000624443	0.0138272
GOTERM_BP_DIRECT	GO:0051726~regulation of cell cycle	9	5.6962	1.20587e-05	146	124	16792	8.34777	0.0100424	0.000776097	0.0186184
GOTERM_BP_DIRECT	GO:0051988~regulation of attachment of spindle microtubules to kinetochore	4	2.53165	2.15207e-05	146	7	16792	65.7221	0.0178518	0.00128582	0.0332254
GOTERM_BP_DIRECT	GO:0006468~protein phosphorylation	15	9.49367	4.13705e-05	146	456	16792	3.78335	0.0340352	0.00230586	0.063862
GOTERM_BP_DIRECT	GO:0000910~cytokinesis	6	3.79747	5.68963e-05	146	48	16792	14.3767	0.0465073	0.00297205	0.0878186
GOTERM_BP_DIRECT	GO:0006890~retrograde vesicle-mediated transport, Golgi to ER	7	4.43038	7.6304e-05	146	82	16792	9.81824	0.061872	0.00374994	0.117758
GOTERM_BP_DIRECT	GO:0008283~cell proliferation	13	8.22785	8.05521e-05	146	366	16792	4.08519	0.065202	0.00373882	0.12431
GOTERM_BP_DIRECT	GO:0007052~mitotic spindle organization	5	3.16456	0.000122752	146	30	16792	19.1689	0.0976475	0.0053933	0.189377
GOTERM_BP_DIRECT	GO:0019886~antigen processing and presentation of exogenous peptide antigen via MHC class II	7	4.43038	0.000144791	146	92	16792	8.75104	0.114142	0.0060416	0.223341
GOTERM_BP_DIRECT	GO:0006977~DNA damage response, signal transduction by p53 class mediator resulting in cell cycle arrest	6	3.79747	0.000195165	146	62	16792	11.1304	0.150722	0.0077493	0.300934
GOTERM_MF_DIRECT	GO:0004672~protein kinase activity	12	7.59494	0.000229754	143	359	16881	3.94593	0.048421	0.00823798	0.291208
GOTERM_BP_DIRECT	GO:0090307~mitotic spindle assembly	5	3.16456	0.000253457	146	36	16792	15.9741	0.191173	0.00959777	0.390653
GOTERM_BP_DIRECT	GO:0000082~G1/S transition of mitotic cell cycle	7	4.43038	0.0002548	146	102	16792	7.8931	0.192082	0.00923081	0.392719
GOTERM_BP_DIRECT	GO:0000079~regulation of cyclin-dependent protein serine/threonine kinase activity	5	3.16456	0.000346881	146	39	16792	14.7453	0.252028	0.0120267	0.534286
GOTERM_MF_DIRECT	GO:0005515~protein binding	95	60.1266	0.000422014	143	8785	16881	1.27657	0.0871414	0.0129404	0.534293
GOTERM_BP_DIRECT	GO:0034080~CENP-A containing nucleosome assembly	5	3.16456	0.000506735	146	43	16792	13.3737	0.345736	0.0168266	0.779603
GOTERM_BP_DIRECT	GO:0031145~anaphase-promoting complex-dependent catabolic process	6	3.79747	0.000604483	146	79	16792	8.73522	0.397161	0.0192774	0.929331
GOTERM_BP_DIRECT	GO:0007094~mitotic spindle assembly checkpoint	4	2.53165	0.00064551	146	20	16792	23.0027	0.417523	0.0198182	0.992112
GOTERM_BP_DIRECT	GO:0016477~cell migration	8	5.06329	0.00073913	146	172	16792	5.34947	0.461453	0.0218604	1.13523
GOTERM_MF_DIRECT	GO:0016887~ATPase activity	8	5.06329	0.000912292	143	183	16881	5.16061	0.178928	0.024342	1.15171
GOTERM_BP_DIRECT	GO:0051439~regulation of ubiquitin-protein ligase activity involved in mitotic cell cycle	4	2.53165	0.000983972	146	23	16792	20.0024	0.561322	0.0280136	1.50862
GOTERM_BP_DIRECT	GO:0001578~microtubule bundle formation	4	2.53165	0.00126185	146	25	16792	18.4022	0.652447	0.0346146	1.9308
