# Supplementary material for: Germline AGO2 mutations impair RNA interference and human neurological development
Source: Nat Commun. 2020 Nov 16;11:5797. doi: 10.1038/s41467-020-19572-5 (PMC7670403; doi:10.1038/s41467-020-19572-5)
Supplement: Supplementary file 11 — Source Data [file 41467_2020_19572_MOESM11_ESM.xlsx]

## Sheet: Fig. 2a
	Fig. 2a
								upper part of Blot; exposed to anti Shank3 (rabbit)
								central part of Blot; exposed to anti-Ago2 (rat)
								lower part of Blot; exposed to anti-GFP (mouse)
	transfected from left to right: Shank3-mRFP+Shank3 kd +
	1	F/H-empty
	2	AGO2 WT
	3	F182del
	4	L192P
	5	G201C
	6	H203Q
	7	M364T
	8	A367P
	9	G733R
	10	S760R

## Sheet: Fig. 2b
	Fig. 2b
		Samples from Fig. 2b; blotted, exposed with anti-GFP (ms)					same samples, blotted and exposed to anti-mRFP (rabbit)						same blot, reexposed with anti-tubulin (ms)
	transfected from left to right: DDX1-mRFP+DDX1 kd +
	1	pEGFP-empty
	2	GFP-AGO2 WT
	3	F182del
	4	L192P
	5	G201C
	6	H203Q
	7	M364T
	8	A367P
	9	G733R
	10	S760R

## Sheet: Fig. 2c
	Fig. 2c
	transfected from left to right: mRFP + GFP-delta-catenin + catenin kd +
	1	F/H-empty
	2	AGO2 WT
	3	F182del
	4	L192P
	5	G201C
	6	H203Q
	7	M364T
	8	A367P
	9	G733R
	10	S760R

## Sheet: Fig. 2d
		Fig. 2d
		residual expression of target, relative to control (no Ago2 expressed)
		values for Shank3 knockdown
		wt	F182del	L192P	G201C	H203Q	M364T	A367P	G733R	S760R
		0.268928	2.35199	1.63208	0.640918	0.54109	1.0759	1.95569	2.5089	1.86763
		0.41253	0.90957	1.63998	0.576138	0.582889	0.693271	1.24421	1.44056	1.60628
		0.417012	0.828772	1.2672	0.688689	0.53547	0.972636	0.894477	1.95121	1.3423
		0.291812	1.12106	1.19037	0.557299	0.400429	0.577159	0.728522	1.4125	1.70592
		0.179267	0.995418	0.768897	0.463887	0.326193	0.665353	0.951857	2.16311	1.98965
		0.144178	0.56599	0.454226	0.376367	0.228155	0.297062	0.330672	0.87432	0.871477
		0.147474	0.585094	0.591817	0.15211	0.147083	0.211251	0.332949	1.00943	0.905343
		0.173862	0.687454	0.430082	0.177993	0.253397	0.266204	0.458207	0.780226	1.02337
	exact p-values		0.0209	0.0085	0.0162	0.0162	0.0209	0.0209	0.0039	0.0007
		values for delta-catenin knockdown
		wt	F182del	L192P	G201C	H203Q	M364T	A367P	G733R	S760R
		0.0101691	0.536924	0.431323	0.00494788	0.0222284	0.0762103	0.0916609	1.19926	0.111503
		0.00340955	0.2173	0.103965	0.00117367	0.00047209	0.0245946	0.0911004	1.86305	0.0598834
		0.0197512	0.418586	0.191668	0.00823319	0.0165412	0.0734503	0.175865	1.1941	0.135896
		0.00222272	0.15066	0.100151	0.0125184	0.0280188	0.0212332	0.199935	0.891263	0.099721
		0.0299373	0.715746	0.143344	0.0137964	0.0263341	0.0919118	0.17544	0.885607	0.26232
		0.0455317	0.371111	0.0779979	0.0133967	0.0295238	0.0101892	0.0616273	0.652031	0.126702
		0.119637	0.505274	0.186024	0.0432742	0.0471457	0.121947	0.167482	0.736875	0.16282
		0.0368395	0.523429	0.377052	0.0117196	0.0192766	0.0634312	0.102202	0.658515	0.090716
	exact p-values		0.0027	0.0436	0.1683	0.3742	0.1683	0.0147	0.0027	0.0147
		values for DDX1 knockdown
		wt	F182del	L192P	G201C	H203Q	M364T	A367P	G733R	S760R
		0.0417779	0.145952	0.383804	0.129107	0.00778886	0.14497		0.434724	0.159351
		0.0179111	0.136605	0.285114	0.122895	0.00708241	0.0908633		0.552207	0.12694
		0.043954	0.217437	0.286594	0.175352	0.0609223	0.174701		0.44876	0.215875
		0.0518567	0.34909	0.168854	0.0961294	0.0459541	0.163192		0.366033	0.149847
		0.0259312	0.124027	0.168251	0.0519828	0.0317702	0.113712		0.31689	0.137335
		0.0392699	0.190224	0.280081	0.072066	0.0451268	0.120697	0.258339	0.30776	0.112458
		0.0507136	0.171086	0.228672	0.102226	0.0805892	0.250284	0.245519	0.623582	0.229675
		0.0335349	0.129185	0.180308	0.0714203	0.0322827	0.0547293	0.0483313	0.362607	0.138363
		0.0354465	0.190625	0.168979	0.138976	0.125406	0.245352	0.115454	0.888939	0.241717
	exact p-values		0.0027	0.0001	0.1653	0.7872	0.0224	0.0378	0.0001	0.008

## Sheet: Fig. 2e
	Fig. 2e
	residual expression of target, relative to control (no Ago2 expressed)
	values for Shank3 knockdown
	Ago2 wt	G201V	T357M	G573S	C751Y
	0.207122	0.320518	0.243277	1.05254	0.372029
	0.23997	0.350541	0.71936	0.978867	2.56108
	0.0965839	0.287354	0.252869	0.69002	0.430921
	0.229381	0.346406	0.336352	0.44149	1.26973
	0.0885686	0.257343	0.163614	0.628136	0.396057
	0.0910402	0.604371	0.325835	0.513325	0.657414
	0.129417	0.252208	0.268438		0.15917
	0.169421	0.450538	0.450482		0.874093
	0.0417008		0.0825784
	0.0953336		0.174643
	0.0798456		0.137763
	0.0868724		0.100924
	0.0776059		0.125046
	0.0382461		0.111304
exact p-values		0.0034	0.004	0.0026	0.0168
	values for delta-catenin knockdown
	Ago2 wt	G201V	T357M	G573S	C751Y
	0.034491	0.0277521	0.0219325	0.260975	0.0445979
	0.0694806	0.0529406	0.0440249	0.346103	0.062259
	0.0287931	0.0885705	0.0293528	0.365394	0.029348
	0.00667901	0.00112544	0.00172495	0.0576272	0.0219537
	0.0203057	0.0024038	0.00595138	0.125338	0.0200088
	0.00277798	0.00116749	0.00168468	0.0295605	0.0137546
exact p-values		>0,9999	0.9974	0.0009	0.9998

## Sheet: Fig. 2f
	Fig. 2f
	residual expression of target (mRFP-Tagged DDX1) relative to control (no Ago2 expression)
	control	F/H-AGO2 wt + GFP	F/H-AGO2 + GFP-AGO2 WT	F/H-AGO2 + GFP-AGO2 L192P	F/H-AGO2 + GFP-AGO2 M364T	F/H-AGO2 + GFP-AGO2 G733R
	0.959511	0.0246318	0.0448533		0.192736	0.0925945
	1.04049	0.118031	0.0221657	0.0867437	0.113242	0.125639
	1.29101	0.0297829	0.017004	0.0721536	0.0215039	0.126411
	0.708988	0.0414309	0.0237419	0.109893	0.0977154	0.138692
	0.950732	0.0659111	0.0307756	0.053996	0.0478279	0.029582
	1.04927	0.0572354	0.0137803	0.0509322	0.0519698	0.0604276
	0.904371	0.0793081	0.025484	0.0864846	0.127158	0.14555
	1.09563	0.116555	0.033046	0.0592508	0.0664504	0.0665237
exact p-values	<0,0001		0.7447	0.9997	0.9619	0.8796
(difference from F/H-AGO2 wt + GFP condition)

## Sheet: Fig. 3a
	Fig. 3a	mass spectroscopy/phosphorylation data
	Replikat 1	Replikat 2	Replikat 3
	S824				median	std.dev	p-value
WT	6.29988	11.07	4.91573		7.42854	2.63618	1
F182del	4.84365	2.65942	2.8884		3.46382	0.980151	0.11697
L192P	0	3.9128	2.53236		2.14839	1.6203	0.0732991
G201C	3.57149	2.07539	1.29991		2.3156	0.942797	0.0611525
H203Q	6.75527	5.52517	5.28997		5.8568	0.642529	0.458675
M364T	5.17645	4.175	2.31955		3.89033	1.18357	0.158386
A367P	1.75992	4.80724	4.96842		3.84519	1.47598	0.168784
G733R	0.480834	0.324918	0.651582		0.485778	0.133406	0.0204784
S760R	8.92409	0.567416	5.62969		5.0404	3.43695	0.479119
	824:34
WT	5.87711	4.12485	3.32397		4.44197	1.06616	1
F182del	1.84443	1.16667	0.889408		1.30017	0.401153	0.0175342
L192P	0.916689	0.801192	0.675295		0.797726	0.0985791	0.00856411
G201C	0.282591	0.402096	0.278552		0.321079	0.0573112	0.0054764
H203Q	9.58108	13.7411	4.19279		9.17165	3.90881	0.174105
M364T	1.02047	2.12006	0.805021		1.31518	0.575888	0.0217866
A367P	0.622158	0.51803	0.711551		0.617246	0.0790807	0.00718344
G733R	0.119224	0.448344	0.42649		0.331353	0.150263	0.00569529
S760R	0.657114	0	2.10592		0.921012	0.879757	0.022711
	S387
WT	2.78463	3.58649	3.67058		3.34723	0.399298	1
F182del	3.35146	3.81768	3.78548		3.65154	0.212598	0.395303
L192P	3.19926	3.62309	3.55953		3.46063	0.186627	0.734402
G201C	3.99135	4.05278	4.90463		4.31625	0.416802	0.0764693
H203Q	3.68495	2.85751	4.40297		3.64848	0.631457	0.599028
M364T	3.64031	3.37028	4.65116		3.88725	0.551301	0.324694
A367P	4.62194	5.05549	5.08908		4.92217	0.212738	0.00791277
G733R	9.26851	6.29295	4.78624		6.78257	1.86234	0.0632566
S760R	4.37801	6.95003	5.01532		5.44779	1.09364	0.0632033
Replikat 1
	YHL_nonP	YHL_1P	YHL_4P	Summe	SAS	SApS	Summe	YHL_1P (S824)	YHL_4P (824:34)	SApS (S387)
WT	51.2882	3.6791	3.4322	58.3995	95.0218	2.7218	97.7436	6.29988	5.87711	2.78463
F182del	56.4748	2.9315	1.1163	60.5226	82.7269	2.8687	85.5956	4.84365	1.84443	3.35146
L192P	58.4433	0	0.5407	58.984	90.5206	2.9917	93.5123	0	0.916689	3.19926
G201C	21.2644	0.7899	0.0625	22.1168	36.9184	1.5348	38.4532	3.57149	0.282591	3.99135
H203Q	48.0226	3.8775	5.4995	57.3996	81.0207	3.0998	84.1205	6.75527	9.58108	3.68495
M364T	72.1583	3.982	0.785	76.9253	89.9483	3.3981	93.3464	5.17645	1.02047	3.64031
A367P	43.7914	0.7895	0.2791	44.86	60.4055	2.9272	63.3327	1.75992	0.622158	4.62194
G733R	35.3498	0.171	0.0424	35.5632	60.4592	6.1761	66.6353	0.480834	0.119224	9.26851
S760R	19.4291	1.9176	0.1412	21.4879	31.3337	1.4346	32.7683	8.92409	0.657114	4.37801
Replikat 2
	YHL_nonP	YHL_1P	YHL_4P	Summe	SAS	SApS	Summe	YHL_1P (S824)	YHL_4P (824:34)	SApS (S387)
WT	9.075	1.1846	0.4414	10.701	18.1725	0.676	18.8485	11.07	4.12485	3.58649
F182del	56.5995	1.5651	0.6866	58.8512	70.7873	2.8097	73.597	2.65942	1.16667	3.81768
L192P	44.4918	1.827	0.3741	46.6929	57.3539	2.1561	59.51	3.9128	0.801192	3.62309
G201C	40.8672	0.8697	0.1685	41.9054	44.702	1.8882	46.5902	2.07539	0.402096	4.05278
H203Q	34.0518	2.3304	5.7957	42.1779	63.371	1.8641	65.2351	5.52517	13.7411	2.85751
M364T	30.3649	1.3529	0.687	32.4048	41.6706	1.4534	43.124	4.175	2.12006	3.37028
A367P	83.594	4.2446	0.4574	88.296	89.6072	4.7713	94.3785	4.80724	0.51803	5.05549
G733R	37.6241	0.1232	0.17	37.9173	50.0599	3.3618	53.4217	0.324918	0.448344	6.29295
S760R	26.5485	0.1515	0	26.7	34.9264	2.6087	37.5351	0.567416	0	6.95003
Replikat 3
	YHL_nonP	YHL_1P	YHL_4P	Summe	SAS	SApS	Summe	YHL_1P (S824)	YHL_4P (824:34)	SApS (S387)
WT	196	10.5	7.1	213.6	777.6	29.63	807.23	4.91573	3.32397	3.67058
F182del	57.5554	1.7277	0.532	59.8151	76.9999	3.0295	80.0294	2.8884	0.889408	3.78548
L192P	172	4.5	1.2	177.7	550	20.3	570.3	2.53236	0.675295	3.55953
G201C	212	2.8	0.6	215.4	698	36	734	1.29991	0.278552	4.90463
H203Q	231	13.5	10.7	255.2	799	36.8	835.8	5.28997	4.19279	4.40297
M364T	213	5.1	1.77	219.87	615	30	645	2.31955	0.805021	4.65116
A367P	47.7863	2.5172	0.3605	50.664	68.5608	3.6762	72.237	4.96842	0.711551	5.08908
G733R	167	1.1	0.72	168.82	559	28.1	587.1	0.651582	0.42649	4.78624
S760R	177	10.8	4.04	191.84	589	31.1	620.1	5.62969	2.10592	5.01532

## Sheet: Fig. 3b
	Fig. 3b	qPCR data
	Replikat 1	Replikat 2	Replikat 3					Replikat 1	Replikat 2	Replikat 3
	F8A1					p-Value		NFICI					p-Value
WT	1	1	1	1	0		WT	1	1	1	1	0
F182del	2.16875	1.95552	2.12817	2.08415	0.0924482	7.74244e-05	F182del	1.45116	1.42466	1.75851	1.54478	0.151519	0.00705734
L192P	1.43632	3.57113	2.02526	2.34424	0.900247	0.102295	L192P	1.57252	2.8977	2.26163	2.24395	0.54115	0.0313498
G201C	1.76141	2.20039	2.692	2.21793	0.380113	0.0105667	G201C	1.46156	1.89311	4.16208	2.50558	1.18449	0.146651
H203Q	3.40661	3.30697	1.35149	2.68836	0.946183	0.0651131	H203Q	1.22128	1.37981	0.388991	0.996693	0.434556	0.991928
M364T	2.17375	2.40562	2.79647	2.45861	0.256971	0.00130683	M364T	1.9872	1.31828	2.99884	2.10144	0.690825	0.0871801
A367P	3.01737	3.54216	3.15445	3.23799	0.222241	0.000141191	A367P	1.37328	1.56493	2.73242	1.89021	0.600649	0.104125
G733R	0.207071	0.541648	0.700165	0.482961	0.205538	0.0236387	G733R	0.421935	0.964729	1.63992	1.00886	0.49822	0.981135
S760R	1.15063	1.68582	1.97887	1.60511	0.342909	0.0670841	S760R	1.08732	0.754455	2.73885	1.52687	0.867702	0.43891
	Replikat 1	Replikat 2	Replikat 3					Replikat 1	Replikat 2	Replikat 3
	HAND1							HOXC8
WT	1	1	1	1	0		WT	1	1	1	1	0
F182del	2.89023	2.41219	3.19115	2.83119	0.320736	0.00127818	F182del	4.12749	1.38805	1.97689	2.49748	1.1774	0.146463
L192P	0.992478	2.93143	1.79119	1.90503	0.795655	0.182981	L192P	2.1031	3.23413	0.769548	2.66861	0.565516	0.219636
G201C	1.28722	1.98646	3.18493	2.15287	0.783624	0.105951	G201C	2.68723	2.34384	1.93997	2.51554	0.171698	0.00358976
H203Q	2.01927	1.72923	0.471581	1.4067	0.671743	0.440143	H203Q	2.66628	1.37184	1.50869	2.01906	0.647224	0.107515
M364T	2.06625	2.3417	2.48344	2.29713	0.17321	0.000449848	M364T	3.83541	2.8663	1.02542	3.35085	0.484553	0.128439
A367P	3.15976	2.73993	3.6568	3.18549	0.374752	0.00117885	A367P	1.6565	1.79918	1.86152	1.7724	0.085818	0.000219468
G733R	0.163448	0.986425	1.07217	0.740682	0.409664	0.421281	G733R	0.416073	1.8986	0.506672	0.940449	0.678525	0.907208
S760R	0.779227	1.20449	2.75195	1.57856	0.847684	0.389094	S760R	1.78317	0.986895	1.18024	1.31677	0.339111	0.256993

## Sheet: Fig. 5c
	Fig. 5c
	Number of cell body clusters of GFP-AGO2
		WT				L192P				F182del				M364T
		WT 09.09.19	WT 11.09.19	WT 02.10.19		L 09.09.19	L 11.09.19	L 02.10.19		F 09.09.19	F 02.10.19	F 09.10.19		M 11.09.19	M 02.10.19	M 09.10.19
		31	30	20		10	17	42		35	20	23		16	32	15
		13	26	29		15	20	40		20	31	28		23	47	28
		32	35	22		27	32	34		30	45	25		20	29	30
		14	22	12		21	30	25		50	23	42		34	25	23
		14	27	26			32
		20.8	28	21.8		18.25	26.2	35.25		33.75	29.75	29.5		23.25	33.25	24
	Ave	23.5333				26.5667				31				26.8333
	SD	3.90043				8.50593				2.38485				5.56963
					p-value	0.1239				0.8949				0.7522
					(difference from wt)

## Sheet: Fig. 5d
		Fig. 5d
		density of AGO2 clusters in dendrites
		wild type
		WT 02.10.19					WT 11.09.19					WT 09.09.19
		µm	number	N/µm			µm	number	N/µm			µm	number	N/µm
		188	5	0.0265957			108	3	0.0277778			150	4	0.0266667
		110	5	0.0454545			41	2	0.0487805			184	4	0.0217391
		100	4	0.04			200	4	0.02			156	2	0.0128205
		70	2	0.0285714			180	7	0.0388889			72	2	0.0277778
		102	4	0.0392157			97	2	0.0206186			64	2	0.03125
		68	2	0.0294118			73	2	0.0273973			100	4	0.04
		99	1	0.010101			120	3	0.025			86	3	0.0348837
		63	1	0.015873			140	7	0.05			160	5	0.03125
		83	2	0.0240964								140	2	0.0142857
		40	1	0.025								140	3	0.0214286
		160	5	0.03125								150	14	0.0933333
		70	2	0.0285714								55	3	0.0545455
		115	3	0.026087
		111	3	0.027027
		140	1	0.00714286
																		Ave	SD
			ave	0.0269599					0.0323079					0.0341651				0.0311443	0.00374089
		L192P
		L 02.10.19					L 11.09.19					L 09.09.19
		µm	number	N/µm			µm	number	N/µm			µm	number	N/µm
		107	4	0.0373832			93	6	0.0645161			146	4	0.0273973
		90	3	0.0333333			101	4	0.039604			84	4	0.047619
		25	1	0.04			150	5	0.0333333			83	3	0.0361446
		10	1	0.1			60	4	0.0666667			135	15	0.111111
		87	7	0.0804598			13	2	0.153846			159	16	0.100629
		67	3	0.0447761			230	15	0.0652174			70	5	0.0714286
		120	9	0.075			105	3	0.0285714			66	4	0.0606061
		99	3	0.030303			95	8	0.0842105			52	3	0.0576923
		78	4	0.0512821			80	2	0.025			78	1	0.0128205
		150	4	0.0266667			150	6	0.04			18	1	0.0555556
		117	7	0.0598291			97	4	0.0412371
		100	3	0.03			27	1	0.037037
		51	3	0.0588235
																		Ave	SD	p-value
			ave	0.0513736					0.0566033					0.0581004				0.0553591	0.00353178	0.0029
		F182del
		F 09.09.19					F 02.10.19					F 09.10.19
		µm	number	N/µm			µm	number	N/µm			µm	number	N/µm
		170	5	0.0294118			70	2	0.0285714			120	9	0.075
		174	7	0.0402299			80	1	0.0125			90	6	0.0666667
		108	5	0.0462963			76	4	0.0526316			130	4	0.0307692
		111	6	0.0540541			80	3	0.0375			130	7	0.0538462
		100	7	0.07			50	4	0.08			100	10	0.1
		80	4	0.05			170	8	0.0470588			100	6	0.06
		173	9	0.0520231			170	15	0.0882353			75	6	0.08
		78	2	0.025641			50	4	0.08			100	3	0.03
		70	3	0.0428571								150	10	0.0666667
		70	4	0.0571429								170	5	0.0294118
		110	7	0.0636364								150	4	0.0266667
		113	6	0.0530973								120	4	0.0333333
												90	4	0.0444444
												90	6	0.0666667
												98	4	0.0408163
																		Ave	SD	p-value
			ave	0.0486992					0.0533121					0.0536192				0.0518768	0.00275623	0.0048
		M364T
		M 11.09.19					M 02.10.19					M09.10.19
		µm	number	N/µm			µm	number	N/µm			µm	number	N/µm
		100	9	0.09			114	3	0.0263158			150	8	0.0533333
		70	2	0.0285714			143	6	0.041958			130	9	0.0692308
		110	8	0.0727273			150	7	0.0466667			127	6	0.0472441
		80	2	0.025			93	4	0.0430108			180	15	0.0833333
		36	1	0.0277778			140	14	0.1			80	3	0.0375
		137	8	0.0583942			160	7	0.04375			140	5	0.0357143
		93	4	0.0430108			70	3	0.0428571			77	4	0.0519481
		87	5	0.0574713			80	3	0.0375			76	3	0.0394737
		76	2	0.0263158			100	5	0.05			147	8	0.0544218
		50	2	0.04			90	2	0.0222222			150	4	0.0266667
		57	5	0.0877193								160	9	0.05625
		113	5	0.0442478
		100	8	0.08
		130	10	0.0769231
																		Ave	SD	p-value
			ave	0.0541542					0.0454281					0.0504651				0.0500158	0.00438038	0.0116

[truncated: 9 more sheets: Fig. 5e, Fig. S4, Fig. S5, Fig. S6 Blots, Fig. S6 quantification, Fig. S7, Fig. S8, Fig. S10, Fig. S17]
